# Supplementary material for: Beyond ritual bronzes: identifying multiple sources of highly radiogenic lead across Chinese history
Source: Sci Rep. 2018 Aug 6;8:11770. doi: 10.1038/s41598-018-30275-2 (PMC6079070; doi:10.1038/s41598-018-30275-2)
Supplement: Supplementary file 1 — Supplementary Information [file 41598_2018_30275_MOESM1_ESM.xlsx]

## Sheet: Metal
Beyond ritual bronzes: identifying multiple sources of highly radiogenic lead across Chinese history
Site	Pb 207/206	Pb 206/204	Pb207/204	Pb208/204	Pb 208/206	Reference
Erlitou	0.912	16.695	15.227	36.874	2.209	Cui, J., and X. Wu, 2008, 铅同位素考古研究——以中国云南和越南出土青铜器为例 Qiantongweisu kaogu yanjiu-- yi Zhongguo Yunan he Yuenan chutu qingtongqi weili: Beijing, Wenwu press.
Erlitou	0.84	18.634	15.653	38.561	2.069	Cui, J., and X. Wu, 2008, 铅同位素考古研究——以中国云南和越南出土青铜器为例 Qiantongweisu kaogu yanjiu-- yi Zhongguo Yunan he Yuenan chutu qingtongqi weili: Beijing, Wenwu press.
Erlitou	0.873	17.747	15.502	37.858	2.133	Cui, J., and X. Wu, 2008, 铅同位素考古研究——以中国云南和越南出土青铜器为例 Qiantongweisu kaogu yanjiu-- yi Zhongguo Yunan he Yuenan chutu qingtongqi weili: Beijing, Wenwu press.
Erlitou	0.861	18.029	15.53	38.104	2.113	Cui, J., and X. Wu, 2008, 铅同位素考古研究——以中国云南和越南出土青铜器为例 Qiantongweisu kaogu yanjiu-- yi Zhongguo Yunan he Yuenan chutu qingtongqi weili: Beijing, Wenwu press.
Erlitou	0.865	17.901	15.492	37.904	2.117	Cui, J., and X. Wu, 2008, 铅同位素考古研究——以中国云南和越南出土青铜器为例 Qiantongweisu kaogu yanjiu-- yi Zhongguo Yunan he Yuenan chutu qingtongqi weili: Beijing, Wenwu press.
Erlitou	0.854	18.27	15.604	38.451	2.105	Cui, J., and X. Wu, 2008, 铅同位素考古研究——以中国云南和越南出土青铜器为例 Qiantongweisu kaogu yanjiu-- yi Zhongguo Yunan he Yuenan chutu qingtongqi weili: Beijing, Wenwu press.
Erlitou	0.859	18.148	15.584	38.343	2.113	Cui, J., and X. Wu, 2008, 铅同位素考古研究——以中国云南和越南出土青铜器为例 Qiantongweisu kaogu yanjiu-- yi Zhongguo Yunan he Yuenan chutu qingtongqi weili: Beijing, Wenwu press.
Erlitou	0.856	18.175	15.566	38.311	2.108	Cui, J., and X. Wu, 2008, 铅同位素考古研究——以中国云南和越南出土青铜器为例 Qiantongweisu kaogu yanjiu-- yi Zhongguo Yunan he Yuenan chutu qingtongqi weili: Beijing, Wenwu press.
Erlitou	0.917	16.659	15.269	36.92	2.216	Cui, J., and X. Wu, 2008, 铅同位素考古研究——以中国云南和越南出土青铜器为例 Qiantongweisu kaogu yanjiu-- yi Zhongguo Yunan he Yuenan chutu qingtongqi weili: Beijing, Wenwu press.
Erlitou	0.853	18.266	15.587	38.404	2.102	Cui, J., and X. Wu, 2008, 铅同位素考古研究——以中国云南和越南出土青铜器为例 Qiantongweisu kaogu yanjiu-- yi Zhongguo Yunan he Yuenan chutu qingtongqi weili: Beijing, Wenwu press.
Erlitou	0.858	18.143	15.568	38.304	2.111	Cui, J., and X. Wu, 2008, 铅同位素考古研究——以中国云南和越南出土青铜器为例 Qiantongweisu kaogu yanjiu-- yi Zhongguo Yunan he Yuenan chutu qingtongqi weili: Beijing, Wenwu press.
Erlitou	0.854	18.239	15.57	38.348	2.103	Cui, J., and X. Wu, 2008, 铅同位素考古研究——以中国云南和越南出土青铜器为例 Qiantongweisu kaogu yanjiu-- yi Zhongguo Yunan he Yuenan chutu qingtongqi weili: Beijing, Wenwu press.
Erlitou	0.881	17.529	15.449	37.726	2.152	Cui, J., and X. Wu, 2008, 铅同位素考古研究——以中国云南和越南出土青铜器为例 Qiantongweisu kaogu yanjiu-- yi Zhongguo Yunan he Yuenan chutu qingtongqi weili: Beijing, Wenwu press.
Erlitou	0.853	18.257	15.574	38.363	2.101	Cui, J., and X. Wu, 2008, 铅同位素考古研究——以中国云南和越南出土青铜器为例 Qiantongweisu kaogu yanjiu-- yi Zhongguo Yunan he Yuenan chutu qingtongqi weili: Beijing, Wenwu press.
Erlitou	0.898	17.127	15.385	37.171	2.17	Cui, J., and X. Wu, 2008, 铅同位素考古研究——以中国云南和越南出土青铜器为例 Qiantongweisu kaogu yanjiu-- yi Zhongguo Yunan he Yuenan chutu qingtongqi weili: Beijing, Wenwu press.
Erlitou	0.853	18.283	15.596	38.433	2.102	Cui, J., and X. Wu, 2008, 铅同位素考古研究——以中国云南和越南出土青铜器为例 Qiantongweisu kaogu yanjiu-- yi Zhongguo Yunan he Yuenan chutu qingtongqi weili: Beijing, Wenwu press.
Erlitou	0.853	18.27	15.59	38.415	2.103	Cui, J., and X. Wu, 2008, 铅同位素考古研究——以中国云南和越南出土青铜器为例 Qiantongweisu kaogu yanjiu-- yi Zhongguo Yunan he Yuenan chutu qingtongqi weili: Beijing, Wenwu press.
Erlitou	0.853	18.283	15.588	38.414	2.101	Cui, J., and X. Wu, 2008, 铅同位素考古研究——以中国云南和越南出土青铜器为例 Qiantongweisu kaogu yanjiu-- yi Zhongguo Yunan he Yuenan chutu qingtongqi weili: Beijing, Wenwu press.
Erlitou	0.921	16.597	15.278	36.749	2.214	Cui, J., and X. Wu, 2008, 铅同位素考古研究——以中国云南和越南出土青铜器为例 Qiantongweisu kaogu yanjiu-- yi Zhongguo Yunan he Yuenan chutu qingtongqi weili: Beijing, Wenwu press.
Erlitou	0.934	16.28	15.211	36.501	2.242	Cui, J., and X. Wu, 2008, 铅同位素考古研究——以中国云南和越南出土青铜器为例 Qiantongweisu kaogu yanjiu-- yi Zhongguo Yunan he Yuenan chutu qingtongqi weili: Beijing, Wenwu press.
Erlitou	0.887	17.398	15.434	37.606	2.162	Cui, J., and X. Wu, 2008, 铅同位素考古研究——以中国云南和越南出土青铜器为例 Qiantongweisu kaogu yanjiu-- yi Zhongguo Yunan he Yuenan chutu qingtongqi weili: Beijing, Wenwu press.
Erlitou	0.871	17.772	15.486	37.801	2.127	Cui, J., and X. Wu, 2008, 铅同位素考古研究——以中国云南和越南出土青铜器为例 Qiantongweisu kaogu yanjiu-- yi Zhongguo Yunan he Yuenan chutu qingtongqi weili: Beijing, Wenwu press.
Erlitou	0.857	18.127	15.543	37.913	2.092	Cui, J., and X. Wu, 2008, 铅同位素考古研究——以中国云南和越南出土青铜器为例 Qiantongweisu kaogu yanjiu-- yi Zhongguo Yunan he Yuenan chutu qingtongqi weili: Beijing, Wenwu press.
Erlitou	0.853	18.271	15.581	38.391	2.101	Cui, J., and X. Wu, 2008, 铅同位素考古研究——以中国云南和越南出土青铜器为例 Qiantongweisu kaogu yanjiu-- yi Zhongguo Yunan he Yuenan chutu qingtongqi weili: Beijing, Wenwu press.
Erlitou	0.858	18.142	15.562	38.28	2.11	Cui, J., and X. Wu, 2008, 铅同位素考古研究——以中国云南和越南出土青铜器为例 Qiantongweisu kaogu yanjiu-- yi Zhongguo Yunan he Yuenan chutu qingtongqi weili: Beijing, Wenwu press.
Erlitou	0.915	16.691	15.277	36.774	2.203	Cui, J., and X. Wu, 2008, 铅同位素考古研究——以中国云南和越南出土青铜器为例 Qiantongweisu kaogu yanjiu-- yi Zhongguo Yunan he Yuenan chutu qingtongqi weili: Beijing, Wenwu press.
Erlitou	0.858	18.136	15.566	38.3	2.112	Cui, J., and X. Wu, 2008, 铅同位素考古研究——以中国云南和越南出土青铜器为例 Qiantongweisu kaogu yanjiu-- yi Zhongguo Yunan he Yuenan chutu qingtongqi weili: Beijing, Wenwu press.
Erlitou	0.853	18.226	15.539	38.256	2.099	Cui, J., and X. Wu, 2008, 铅同位素考古研究——以中国云南和越南出土青铜器为例 Qiantongweisu kaogu yanjiu-- yi Zhongguo Yunan he Yuenan chutu qingtongqi weili: Beijing, Wenwu press.
Erlitou	0.874	17.628	15.415	37.526	2.129	Cui, J., and X. Wu, 2008, 铅同位素考古研究——以中国云南和越南出土青铜器为例 Qiantongweisu kaogu yanjiu-- yi Zhongguo Yunan he Yuenan chutu qingtongqi weili: Beijing, Wenwu press.
Erlitou	0.853	18.251	15.572	38.354	2.101	Cui, J., and X. Wu, 2008, 铅同位素考古研究——以中国云南和越南出土青铜器为例 Qiantongweisu kaogu yanjiu-- yi Zhongguo Yunan he Yuenan chutu qingtongqi weili: Beijing, Wenwu press.
Erlitou	0.895	17.188	15.383	37.427	2.178	Cui, J., and X. Wu, 2008, 铅同位素考古研究——以中国云南和越南出土青铜器为例 Qiantongweisu kaogu yanjiu-- yi Zhongguo Yunan he Yuenan chutu qingtongqi weili: Beijing, Wenwu press.
Erlitou	0.853	18.272	15.581	38.395	2.101	Cui, J., and X. Wu, 2008, 铅同位素考古研究——以中国云南和越南出土青铜器为例 Qiantongweisu kaogu yanjiu-- yi Zhongguo Yunan he Yuenan chutu qingtongqi weili: Beijing, Wenwu press.
Erlitou	0.854	18.28	15.611	38.465	2.104	Cui, J., and X. Wu, 2008, 铅同位素考古研究——以中国云南和越南出土青铜器为例 Qiantongweisu kaogu yanjiu-- yi Zhongguo Yunan he Yuenan chutu qingtongqi weili: Beijing, Wenwu press.
Erlitou	0.8813	17.529	15.448	37.726	2.1522	Jin, Z., G. Zheng, Y. Hirao, and Y. Hayakawa, 2001, 初期中國青銅器の鉛同位素比, in 古代東アジア青銅の流通 Kodai higashi Ajia seidō no ryūtsū, 295-304, Y. Hirao, J. Enomoto, and H. Takahama, eds., 鶴山堂, Tyoko.
Erlitou	0.8565	18.175	15.567	38.311	2.1079	Jin, Z., G. Zheng, Y. Hirao, and Y. Hayakawa, 2001, 初期中國青銅器の鉛同位素比, in 古代東アジア青銅の流通 Kodai higashi Ajia seidō no ryūtsū, 295-304, Y. Hirao, J. Enomoto, and H. Takahama, eds., 鶴山堂, Tyoko.
Erlitou	0.8541	18.27	15.604	38.451	2.1046	Jin, Z., G. Zheng, Y. Hirao, and Y. Hayakawa, 2001, 初期中國青銅器の鉛同位素比, in 古代東アジア青銅の流通 Kodai higashi Ajia seidō no ryūtsū, 295-304, Y. Hirao, J. Enomoto, and H. Takahama, eds., 鶴山堂, Tyoko.
Erlitou	0.9166	16.659	15.27	36.92	2.2162	Jin, Z., G. Zheng, Y. Hirao, and Y. Hayakawa, 2001, 初期中國青銅器の鉛同位素比, in 古代東アジア青銅の流通 Kodai higashi Ajia seidō no ryūtsū, 295-304, Y. Hirao, J. Enomoto, and H. Takahama, eds., 鶴山堂, Tyoko.
Erlitou	0.8587	18.148	15.584	38.343	2.1128	Jin, Z., G. Zheng, Y. Hirao, and Y. Hayakawa, 2001, 初期中國青銅器の鉛同位素比, in 古代東アジア青銅の流通 Kodai higashi Ajia seidō no ryūtsū, 295-304, Y. Hirao, J. Enomoto, and H. Takahama, eds., 鶴山堂, Tyoko.
Erlitou	0.8533	18.27	15.59	38.415	2.1026	Jin, Z., G. Zheng, Y. Hirao, and Y. Hayakawa, 2001, 初期中國青銅器の鉛同位素比, in 古代東アジア青銅の流通 Kodai higashi Ajia seidō no ryūtsū, 295-304, Y. Hirao, J. Enomoto, and H. Takahama, eds., 鶴山堂, Tyoko.
Erlitou	0.8735	17.747	15.502	37.858	2.1332	Jin, Z., G. Zheng, Y. Hirao, and Y. Hayakawa, 2001, 初期中國青銅器の鉛同位素比, in 古代東アジア青銅の流通 Kodai higashi Ajia seidō no ryūtsū, 295-304, Y. Hirao, J. Enomoto, and H. Takahama, eds., 鶴山堂, Tyoko.
Erlitou	0.84	18.634	15.653	38.561	2.0694	Jin, Z., G. Zheng, Y. Hirao, and Y. Hayakawa, 2001, 初期中國青銅器の鉛同位素比, in 古代東アジア青銅の流通 Kodai higashi Ajia seidō no ryūtsū, 295-304, Y. Hirao, J. Enomoto, and H. Takahama, eds., 鶴山堂, Tyoko.
Erlitou	0.8983	17.127	15.385	37.171	2.1703	Jin, Z., G. Zheng, Y. Hirao, and Y. Hayakawa, 2001, 初期中國青銅器の鉛同位素比, in 古代東アジア青銅の流通 Kodai higashi Ajia seidō no ryūtsū, 295-304, Y. Hirao, J. Enomoto, and H. Takahama, eds., 鶴山堂, Tyoko.
Erlitou	0.853	18.257	15.573	38.363	2.1013	Jin, Z., G. Zheng, Y. Hirao, and Y. Hayakawa, 2001, 初期中國青銅器の鉛同位素比, in 古代東アジア青銅の流通 Kodai higashi Ajia seidō no ryūtsū, 295-304, Y. Hirao, J. Enomoto, and H. Takahama, eds., 鶴山堂, Tyoko.
Erlitou	0.853	18.238	15.595	38.433	2.1021	Jin, Z., G. Zheng, Y. Hirao, and Y. Hayakawa, 2001, 初期中國青銅器の鉛同位素比, in 古代東アジア青銅の流通 Kodai higashi Ajia seidō no ryūtsū, 295-304, Y. Hirao, J. Enomoto, and H. Takahama, eds., 鶴山堂, Tyoko.
Erlitou	0.8526	18.283	15.588	38.414	2.1011	Jin, Z., G. Zheng, Y. Hirao, and Y. Hayakawa, 2001, 初期中國青銅器の鉛同位素比, in 古代東アジア青銅の流通 Kodai higashi Ajia seidō no ryūtsū, 295-304, Y. Hirao, J. Enomoto, and H. Takahama, eds., 鶴山堂, Tyoko.
Erlitou	0.8537	18.239	15.571	38.347	2.1025	Jin, Z., G. Zheng, Y. Hirao, and Y. Hayakawa, 2001, 初期中國青銅器の鉛同位素比, in 古代東アジア青銅の流通 Kodai higashi Ajia seidō no ryūtsū, 295-304, Y. Hirao, J. Enomoto, and H. Takahama, eds., 鶴山堂, Tyoko.
Erlitou	0.8654	17.901	15.492	37.904	2.1174	Jin, Z., G. Zheng, Y. Hirao, and Y. Hayakawa, 2001, 初期中國青銅器の鉛同位素比, in 古代東アジア青銅の流通 Kodai higashi Ajia seidō no ryūtsū, 295-304, Y. Hirao, J. Enomoto, and H. Takahama, eds., 鶴山堂, Tyoko.
Erlitou	0.8528	18.271	15.582	38.391	2.1012	Jin, Z., G. Zheng, Y. Hirao, and Y. Hayakawa, 2001, 初期中國青銅器の鉛同位素比, in 古代東アジア青銅の流通 Kodai higashi Ajia seidō no ryūtsū, 295-304, Y. Hirao, J. Enomoto, and H. Takahama, eds., 鶴山堂, Tyoko.
Erlitou	0.9152	16.691	15.276	36.774	2.2032	Jin, Z., G. Zheng, Y. Hirao, and Y. Hayakawa, 2001, 初期中國青銅器の鉛同位素比, in 古代東アジア青銅の流通 Kodai higashi Ajia seidō no ryūtsū, 295-304, Y. Hirao, J. Enomoto, and H. Takahama, eds., 鶴山堂, Tyoko.
Erlitou	0.8583	18.136	15.566	38.3	2.1118	Jin, Z., G. Zheng, Y. Hirao, and Y. Hayakawa, 2001, 初期中國青銅器の鉛同位素比, in 古代東アジア青銅の流通 Kodai higashi Ajia seidō no ryūtsū, 295-304, Y. Hirao, J. Enomoto, and H. Takahama, eds., 鶴山堂, Tyoko.
Erlitou	0.8575	18.127	15.544	37.913	2.0915	Jin, Z., G. Zheng, Y. Hirao, and Y. Hayakawa, 2001, 初期中國青銅器の鉛同位素比, in 古代東アジア青銅の流通 Kodai higashi Ajia seidō no ryūtsū, 295-304, Y. Hirao, J. Enomoto, and H. Takahama, eds., 鶴山堂, Tyoko.
Erlitou	0.8746	17.628	15.417	37.526	2.1288	Jin, Z., G. Zheng, Y. Hirao, and Y. Hayakawa, 2001, 初期中國青銅器の鉛同位素比, in 古代東アジア青銅の流通 Kodai higashi Ajia seidō no ryūtsū, 295-304, Y. Hirao, J. Enomoto, and H. Takahama, eds., 鶴山堂, Tyoko.
Erlitou	0.895	17.188	15.383	37.427	2.1775	Jin, Z., G. Zheng, Y. Hirao, and Y. Hayakawa, 2001, 初期中國青銅器の鉛同位素比, in 古代東アジア青銅の流通 Kodai higashi Ajia seidō no ryūtsū, 295-304, Y. Hirao, J. Enomoto, and H. Takahama, eds., 鶴山堂, Tyoko.
Erlitou	0.8526	18.226	15.539	38.256	2.099	Jin, Z., G. Zheng, Y. Hirao, and Y. Hayakawa, 2001, 初期中國青銅器の鉛同位素比, in 古代東アジア青銅の流通 Kodai higashi Ajia seidō no ryūtsū, 295-304, Y. Hirao, J. Enomoto, and H. Takahama, eds., 鶴山堂, Tyoko.
Erlitou	0.8527	18.272	15.581	38.395	2.1013	Jin, Z., G. Zheng, Y. Hirao, and Y. Hayakawa, 2001, 初期中國青銅器の鉛同位素比, in 古代東アジア青銅の流通 Kodai higashi Ajia seidō no ryūtsū, 295-304, Y. Hirao, J. Enomoto, and H. Takahama, eds., 鶴山堂, Tyoko.
Erlitou	0.854	18.28	15.611	38.465	2.1042	Jin, Z., G. Zheng, Y. Hirao, and Y. Hayakawa, 2001, 初期中國青銅器の鉛同位素比, in 古代東アジア青銅の流通 Kodai higashi Ajia seidō no ryūtsū, 295-304, Y. Hirao, J. Enomoto, and H. Takahama, eds., 鶴山堂, Tyoko.
Erlitou	0.8532	18.251	15.572	38.354	2.1015	Jin, Z., G. Zheng, Y. Hirao, and Y. Hayakawa, 2001, 初期中國青銅器の鉛同位素比, in 古代東アジア青銅の流通 Kodai higashi Ajia seidō no ryūtsū, 295-304, Y. Hirao, J. Enomoto, and H. Takahama, eds., 鶴山堂, Tyoko.
Erlitou	0.9205	16.597	15.278	36.749	2.2142	Jin, Z., G. Zheng, Y. Hirao, and Y. Hayakawa, 2001, 初期中國青銅器の鉛同位素比, in 古代東アジア青銅の流通 Kodai higashi Ajia seidō no ryūtsū, 295-304, Y. Hirao, J. Enomoto, and H. Takahama, eds., 鶴山堂, Tyoko.
Erlitou	0.8602	18.045	15.522	38.147	2.114	Jin, Z., G. Zheng, Y. Hirao, and Y. Hayakawa, 2001, 初期中國青銅器の鉛同位素比, in 古代東アジア青銅の流通 Kodai higashi Ajia seidō no ryūtsū, 295-304, Y. Hirao, J. Enomoto, and H. Takahama, eds., 鶴山堂, Tyoko.
Erlitou	0.8578	18.142	15.562	38.28	2.11	Jin, Z., G. Zheng, Y. Hirao, and Y. Hayakawa, 2001, 初期中國青銅器の鉛同位素比, in 古代東アジア青銅の流通 Kodai higashi Ajia seidō no ryūtsū, 295-304, Y. Hirao, J. Enomoto, and H. Takahama, eds., 鶴山堂, Tyoko.
Erlitou	0.8614	18.029	15.53	38.104	2.1135	Jin, Z., G. Zheng, Y. Hirao, and Y. Hayakawa, 2001, 初期中國青銅器の鉛同位素比, in 古代東アジア青銅の流通 Kodai higashi Ajia seidō no ryūtsū, 295-304, Y. Hirao, J. Enomoto, and H. Takahama, eds., 鶴山堂, Tyoko.
Erlitou	0.8871	17.398	15.434	37.606	2.1615	Jin, Z., G. Zheng, Y. Hirao, and Y. Hayakawa, 2001, 初期中國青銅器の鉛同位素比, in 古代東アジア青銅の流通 Kodai higashi Ajia seidō no ryūtsū, 295-304, Y. Hirao, J. Enomoto, and H. Takahama, eds., 鶴山堂, Tyoko.
Erlitou	0.8713	17.772	15.485	37.801	2.127	Jin, Z., G. Zheng, Y. Hirao, and Y. Hayakawa, 2001, 初期中國青銅器の鉛同位素比, in 古代東アジア青銅の流通 Kodai higashi Ajia seidō no ryūtsū, 295-304, Y. Hirao, J. Enomoto, and H. Takahama, eds., 鶴山堂, Tyoko.
Erlitou	0.9344	16.28	15.212	36.501	2.2421	Jin, Z., G. Zheng, Y. Hirao, and Y. Hayakawa, 2001, 初期中國青銅器の鉛同位素比, in 古代東アジア青銅の流通 Kodai higashi Ajia seidō no ryūtsū, 295-304, Y. Hirao, J. Enomoto, and H. Takahama, eds., 鶴山堂, Tyoko.
Erlitou	0.9151	16.708	15.289	36.829	2.2043	Jin, Z., G. Zheng, Y. Hirao, and Y. Hayakawa, 2001, 初期中國青銅器の鉛同位素比, in 古代東アジア青銅の流通 Kodai higashi Ajia seidō no ryūtsū, 295-304, Y. Hirao, J. Enomoto, and H. Takahama, eds., 鶴山堂, Tyoko.
Erlitou	0.9224	16.55	15.266	36.713	2.2183	Jin, Z., G. Zheng, Y. Hirao, and Y. Hayakawa, 2001, 初期中國青銅器の鉛同位素比, in 古代東アジア青銅の流通 Kodai higashi Ajia seidō no ryūtsū, 295-304, Y. Hirao, J. Enomoto, and H. Takahama, eds., 鶴山堂, Tyoko.
Erlitou	0.8529	18.272	15.584	38.402	2.1017	Jin, Z., G. Zheng, Y. Hirao, and Y. Hayakawa, 2001, 初期中國青銅器の鉛同位素比, in 古代東アジア青銅の流通 Kodai higashi Ajia seidō no ryūtsū, 295-304, Y. Hirao, J. Enomoto, and H. Takahama, eds., 鶴山堂, Tyoko.
Erlitou	0.9188	16.618	15.269	36.744	2.2111	Jin, Z., G. Zheng, Y. Hirao, and Y. Hayakawa, 2001, 初期中國青銅器の鉛同位素比, in 古代東アジア青銅の流通 Kodai higashi Ajia seidō no ryūtsū, 295-304, Y. Hirao, J. Enomoto, and H. Takahama, eds., 鶴山堂, Tyoko.
Erlitou	0.9171	16.675	15.293	36.735	2.203	Jin, Z., G. Zheng, Y. Hirao, and Y. Hayakawa, 2001, 初期中國青銅器の鉛同位素比, in 古代東アジア青銅の流通 Kodai higashi Ajia seidō no ryūtsū, 295-304, Y. Hirao, J. Enomoto, and H. Takahama, eds., 鶴山堂, Tyoko.
Erlitou	0.9103	16.815	15.307	37.141	2.2088	Jin, Z., G. Zheng, Y. Hirao, and Y. Hayakawa, 2001, 初期中國青銅器の鉛同位素比, in 古代東アジア青銅の流通 Kodai higashi Ajia seidō no ryūtsū, 295-304, Y. Hirao, J. Enomoto, and H. Takahama, eds., 鶴山堂, Tyoko.
Erlitou	0.9298	16.366	15.217	36.522	2.2316	Jin, Z., G. Zheng, Y. Hirao, and Y. Hayakawa, 2001, 初期中國青銅器の鉛同位素比, in 古代東アジア青銅の流通 Kodai higashi Ajia seidō no ryūtsū, 295-304, Y. Hirao, J. Enomoto, and H. Takahama, eds., 鶴山堂, Tyoko.
Erlitou	0.9123	16.784	15.312	36.916	2.1995	Jin, Z., G. Zheng, Y. Hirao, and Y. Hayakawa, 2001, 初期中國青銅器の鉛同位素比, in 古代東アジア青銅の流通 Kodai higashi Ajia seidō no ryūtsū, 295-304, Y. Hirao, J. Enomoto, and H. Takahama, eds., 鶴山堂, Tyoko.
Erlitou	0.9109	16.794	15.298	36.886	2.1964	Jin, Z., G. Zheng, Y. Hirao, and Y. Hayakawa, 2001, 初期中國青銅器の鉛同位素比, in 古代東アジア青銅の流通 Kodai higashi Ajia seidō no ryūtsū, 295-304, Y. Hirao, J. Enomoto, and H. Takahama, eds., 鶴山堂, Tyoko.
Erlitou	0.8533	18.266	15.586	38.404	2.1025	Jin, Z., G. Zheng, Y. Hirao, and Y. Hayakawa, 2001, 初期中國青銅器の鉛同位素比, in 古代東アジア青銅の流通 Kodai higashi Ajia seidō no ryūtsū, 295-304, Y. Hirao, J. Enomoto, and H. Takahama, eds., 鶴山堂, Tyoko.
Erlitou	0.914	16.722	15.284	36.837	2.2029	Jin, Z., G. Zheng, Y. Hirao, and Y. Hayakawa, 2001, 初期中國青銅器の鉛同位素比, in 古代東アジア青銅の流通 Kodai higashi Ajia seidō no ryūtsū, 295-304, Y. Hirao, J. Enomoto, and H. Takahama, eds., 鶴山堂, Tyoko.
Erlitou	0.8581	18.143	15.569	38.304	2.1112	Jin, Z., G. Zheng, Y. Hirao, and Y. Hayakawa, 2001, 初期中國青銅器の鉛同位素比, in 古代東アジア青銅の流通 Kodai higashi Ajia seidō no ryūtsū, 295-304, Y. Hirao, J. Enomoto, and H. Takahama, eds., 鶴山堂, Tyoko.
Erlitou	0.9151	16.695	15.278	36.874	2.2087	Jin, Z., G. Zheng, Y. Hirao, and Y. Hayakawa, 2001, 初期中國青銅器の鉛同位素比, in 古代東アジア青銅の流通 Kodai higashi Ajia seidō no ryūtsū, 295-304, Y. Hirao, J. Enomoto, and H. Takahama, eds., 鶴山堂, Tyoko.
Erlitou	0.9223	16.555	15.269	36.676	2.2154	Jin, Z., G. Zheng, Y. Hirao, and Y. Hayakawa, 2001, 初期中國青銅器の鉛同位素比, in 古代東アジア青銅の流通 Kodai higashi Ajia seidō no ryūtsū, 295-304, Y. Hirao, J. Enomoto, and H. Takahama, eds., 鶴山堂, Tyoko.
Erlitou	0.9104	16.81	15.304	36.864	2.193	Jin, Z., G. Zheng, Y. Hirao, and Y. Hayakawa, 2001, 初期中國青銅器の鉛同位素比, in 古代東アジア青銅の流通 Kodai higashi Ajia seidō no ryūtsū, 295-304, Y. Hirao, J. Enomoto, and H. Takahama, eds., 鶴山堂, Tyoko.
Erlitou	0.9361	16.246	15.208	36.513	2.2475	Jin, Z., G. Zheng, Y. Hirao, and Y. Hayakawa, 2001, 初期中國青銅器の鉛同位素比, in 古代東アジア青銅の流通 Kodai higashi Ajia seidō no ryūtsū, 295-304, Y. Hirao, J. Enomoto, and H. Takahama, eds., 鶴山堂, Tyoko.
Erlitou	0.855	18.222	15.561	38.298	2.1043	Jin, Z., G. Zheng, Y. Hirao, and Y. Hayakawa, 2001, 初期中國青銅器の鉛同位素比, in 古代東アジア青銅の流通 Kodai higashi Ajia seidō no ryūtsū, 295-304, Y. Hirao, J. Enomoto, and H. Takahama, eds., 鶴山堂, Tyoko.
Erlitou	0.9199	16.607	15.277	36.758	2.2134	Jin, Z., G. Zheng, Y. Hirao, and Y. Hayakawa, 2001, 初期中國青銅器の鉛同位素比, in 古代東アジア青銅の流通 Kodai higashi Ajia seidō no ryūtsū, 295-304, Y. Hirao, J. Enomoto, and H. Takahama, eds., 鶴山堂, Tyoko.
Erlitou	0.9128	16.778	15.315	36.86	2.1969	Jin, Z., G. Zheng, Y. Hirao, and Y. Hayakawa, 2001, 初期中國青銅器の鉛同位素比, in 古代東アジア青銅の流通 Kodai higashi Ajia seidō no ryūtsū, 295-304, Y. Hirao, J. Enomoto, and H. Takahama, eds., 鶴山堂, Tyoko.
Erlitou	0.9116	16.804	15.319	36.934	2.1979	Jin, Z., G. Zheng, Y. Hirao, and Y. Hayakawa, 2001, 初期中國青銅器の鉛同位素比, in 古代東アジア青銅の流通 Kodai higashi Ajia seidō no ryūtsū, 295-304, Y. Hirao, J. Enomoto, and H. Takahama, eds., 鶴山堂, Tyoko.
Erlitou	0.9091	16.838	15.307	36.916	2.1924	Jin, Z., G. Zheng, Y. Hirao, and Y. Hayakawa, 2001, 初期中國青銅器の鉛同位素比, in 古代東アジア青銅の流通 Kodai higashi Ajia seidō no ryūtsū, 295-304, Y. Hirao, J. Enomoto, and H. Takahama, eds., 鶴山堂, Tyoko.
Erlitou	0.9111	16.813	15.318	36.829	2.1905	Jin, Z., G. Zheng, Y. Hirao, and Y. Hayakawa, 2001, 初期中國青銅器の鉛同位素比, in 古代東アジア青銅の流通 Kodai higashi Ajia seidō no ryūtsū, 295-304, Y. Hirao, J. Enomoto, and H. Takahama, eds., 鶴山堂, Tyoko.
Erlitou	0.9223	16.533	15.248	36.657	2.2172	Jin, Z., G. Zheng, Y. Hirao, and Y. Hayakawa, 2001, 初期中國青銅器の鉛同位素比, in 古代東アジア青銅の流通 Kodai higashi Ajia seidō no ryūtsū, 295-304, Y. Hirao, J. Enomoto, and H. Takahama, eds., 鶴山堂, Tyoko.
Erlitou	0.9209	16.581	15.269	36.712	2.2141	Jin, Z., G. Zheng, Y. Hirao, and Y. Hayakawa, 2001, 初期中國青銅器の鉛同位素比, in 古代東アジア青銅の流通 Kodai higashi Ajia seidō no ryūtsū, 295-304, Y. Hirao, J. Enomoto, and H. Takahama, eds., 鶴山堂, Tyoko.
Erlitou	0.8914	17.253	15.379	37.28	2.1608	Jin, Z., G. Zheng, Y. Hirao, and Y. Hayakawa, 2001, 初期中國青銅器の鉛同位素比, in 古代東アジア青銅の流通 Kodai higashi Ajia seidō no ryūtsū, 295-304, Y. Hirao, J. Enomoto, and H. Takahama, eds., 鶴山堂, Tyoko.
Erlitou	0.854	18.222	15.562	38.308	2.1023	Jin, Z., G. Zheng, Y. Hirao, and Y. Hayakawa, 2001, 初期中國青銅器の鉛同位素比, in 古代東アジア青銅の流通 Kodai higashi Ajia seidō no ryūtsū, 295-304, Y. Hirao, J. Enomoto, and H. Takahama, eds., 鶴山堂, Tyoko.
Erlitou	0.8981	17.097	15.355	37.15	2.1729	Jin, Z., G. Zheng, Y. Hirao, and Y. Hayakawa, 2001, 初期中國青銅器の鉛同位素比, in 古代東アジア青銅の流通 Kodai higashi Ajia seidō no ryūtsū, 295-304, Y. Hirao, J. Enomoto, and H. Takahama, eds., 鶴山堂, Tyoko.
Erlitou	0.8993	17.022	15.308	37.036	2.1758	Jin, Z., G. Zheng, Y. Hirao, and Y. Hayakawa, 2001, 初期中國青銅器の鉛同位素比, in 古代東アジア青銅の流通 Kodai higashi Ajia seidō no ryūtsū, 295-304, Y. Hirao, J. Enomoto, and H. Takahama, eds., 鶴山堂, Tyoko.
Erlitou	0.8657	18.063	15.637	38.453	2.1288	Jin, Z., G. Zheng, Y. Hirao, and Y. Hayakawa, 2001, 初期中國青銅器の鉛同位素比, in 古代東アジア青銅の流通 Kodai higashi Ajia seidō no ryūtsū, 295-304, Y. Hirao, J. Enomoto, and H. Takahama, eds., 鶴山堂, Tyoko.
Erlitou	0.9096	16.808	15.289	36.845	2.1921	Jin, Z., G. Zheng, Y. Hirao, and Y. Hayakawa, 2001, 初期中國青銅器の鉛同位素比, in 古代東アジア青銅の流通 Kodai higashi Ajia seidō no ryūtsū, 295-304, Y. Hirao, J. Enomoto, and H. Takahama, eds., 鶴山堂, Tyoko.
Erlitou	0.5883	28.378	16.695	38.52	1.3574	Jin, Z., G. Zheng, Y. Hirao, and Y. Hayakawa, 2001, 初期中國青銅器の鉛同位素比, in 古代東アジア青銅の流通 Kodai higashi Ajia seidō no ryūtsū, 295-304, Y. Hirao, J. Enomoto, and H. Takahama, eds., 鶴山堂, Tyoko.
Zhengzhou	0.801474	19.398	15.547	37.21	1.91824	Tian, J., 2013, 郑州地区出土二里岗期铜器研究 Zhengzhou diqu chutu Erligangqi tongqi yanjiu, University of Science and Technology China, Hefei.
Zhengzhou	0.743675	21.461	15.96	42.2	1.96636	Tian, J., 2013, 郑州地区出土二里岗期铜器研究 Zhengzhou diqu chutu Erligangqi tongqi yanjiu, University of Science and Technology China, Hefei.
Zhengzhou	0.753475	21.077	15.881	41.543	1.97101	Tian, J., 2013, 郑州地区出土二里岗期铜器研究 Zhengzhou diqu chutu Erligangqi tongqi yanjiu, University of Science and Technology China, Hefei.
Zhengzhou	0.806248	19.303	15.563	37.311	1.93291	Tian, J., 2013, 郑州地区出土二里岗期铜器研究 Zhengzhou diqu chutu Erligangqi tongqi yanjiu, University of Science and Technology China, Hefei.
Zhengzhou	0.832316	18.678	15.546	39.911	2.13679	Tian, J., 2013, 郑州地区出土二里岗期铜器研究 Zhengzhou diqu chutu Erligangqi tongqi yanjiu, University of Science and Technology China, Hefei.
Zhengzhou	0.738169	21.659	15.988	42.363	1.95591	Tian, J., 2013, 郑州地区出土二里岗期铜器研究 Zhengzhou diqu chutu Erligangqi tongqi yanjiu, University of Science and Technology China, Hefei.
Zhengzhou	0.771823	20.506	15.827	41.195	2.00892	Tian, J., 2013, 郑州地区出土二里岗期铜器研究 Zhengzhou diqu chutu Erligangqi tongqi yanjiu, University of Science and Technology China, Hefei.
Zhengzhou	0.911138	16.745	15.257	36.724	2.19313	Tian, J., 2013, 郑州地区出土二里岗期铜器研究 Zhengzhou diqu chutu Erligangqi tongqi yanjiu, University of Science and Technology China, Hefei.
Zhengzhou	0.9279	16.394	15.212	36.415	2.22124	Tian, J., 2013, 郑州地区出土二里岗期铜器研究 Zhengzhou diqu chutu Erligangqi tongqi yanjiu, University of Science and Technology China, Hefei.
Zhengzhou	0.905089	16.9	15.296	36.869	2.1816	Tian, J., 2013, 郑州地区出土二里岗期铜器研究 Zhengzhou diqu chutu Erligangqi tongqi yanjiu, University of Science and Technology China, Hefei.
Zhengzhou	0.761529	20.795	15.836	41.163	1.97947	Tian, J., 2013, 郑州地区出土二里岗期铜器研究 Zhengzhou diqu chutu Erligangqi tongqi yanjiu, University of Science and Technology China, Hefei.
Zhengzhou	0.803625	19.478	15.653	39.724	2.03943	Tian, J., 2013, 郑州地区出土二里岗期铜器研究 Zhengzhou diqu chutu Erligangqi tongqi yanjiu, University of Science and Technology China, Hefei.
Zhengzhou	0.918434	16.6	15.246	36.62	2.20602	Tian, J., 2013, 郑州地区出土二里岗期铜器研究 Zhengzhou diqu chutu Erligangqi tongqi yanjiu, University of Science and Technology China, Hefei.
Zhengzhou	0.799347	19.591	15.66	40.149	2.04936	Tian, J., 2013, 郑州地区出土二里岗期铜器研究 Zhengzhou diqu chutu Erligangqi tongqi yanjiu, University of Science and Technology China, Hefei.
Zhengzhou	0.708667	22.754	16.125	43.285	1.9023	Tian, J., 2013, 郑州地区出土二里岗期铜器研究 Zhengzhou diqu chutu Erligangqi tongqi yanjiu, University of Science and Technology China, Hefei.
Zhengzhou	0.731896	21.805	15.959	42.92	1.96836	Tian, J., 2013, 郑州地区出土二里岗期铜器研究 Zhengzhou diqu chutu Erligangqi tongqi yanjiu, University of Science and Technology China, Hefei.
Zhengzhou	0.933678	16.254	15.176	36.411	2.24013	Tian, J., 2013, 郑州地区出土二里岗期铜器研究 Zhengzhou diqu chutu Erligangqi tongqi yanjiu, University of Science and Technology China, Hefei.
Zhengzhou	0.927461	16.405	15.215	36.379	2.21756	Tian, J., 2013, 郑州地区出土二里岗期铜器研究 Zhengzhou diqu chutu Erligangqi tongqi yanjiu, University of Science and Technology China, Hefei.
Zhengzhou	0.934838	16.221	15.164	36.341	2.24037	Tian, J., 2013, 郑州地区出土二里岗期铜器研究 Zhengzhou diqu chutu Erligangqi tongqi yanjiu, University of Science and Technology China, Hefei.
Zhengzhou	0.801967	19.522	15.656	39.781	2.03775	Tian, J., 2013, 郑州地区出土二里岗期铜器研究 Zhengzhou diqu chutu Erligangqi tongqi yanjiu, University of Science and Technology China, Hefei.
Zhengzhou	0.734234	21.756	15.974	42.195	1.93946	Tian, J., 2013, 郑州地区出土二里岗期铜器研究 Zhengzhou diqu chutu Erligangqi tongqi yanjiu, University of Science and Technology China, Hefei.
Zhengzhou	0.921054	16.543	15.237	36.45	2.20335	Tian, J., 2013, 郑州地区出土二里岗期铜器研究 Zhengzhou diqu chutu Erligangqi tongqi yanjiu, University of Science and Technology China, Hefei.
Zhengzhou	0.771823	20.506	15.827	41.195	2.00892	Tian, J., 2013, 郑州地区出土二里岗期铜器研究 Zhengzhou diqu chutu Erligangqi tongqi yanjiu, University of Science and Technology China, Hefei.
Zhengzhou	0.708815	22.745	16.122	43.337	1.90534	Tian, J., 2013, 郑州地区出土二里岗期铜器研究 Zhengzhou diqu chutu Erligangqi tongqi yanjiu, University of Science and Technology China, Hefei.
Zhengzhou	1.02376	15.15	15.51	38.448	2.53782	Tian, J., 2013, 郑州地区出土二里岗期铜器研究 Zhengzhou diqu chutu Erligangqi tongqi yanjiu, University of Science and Technology China, Hefei.
Zhengzhou	0.91854	16.572	15.222	36.523	2.2039	Peng, Z., Y. Liu, S. Liu, and J. Hua, 1999, 赣鄂豫地区商代青铜器和部分铜铅矿料来源的初探 Gan'eyu diqu shangdai qingtongqi he bufen tongqian kuangliao laiyuan de chutan, 自然科学史研究 Ziran kexueshi yanjiu, 18(3), 241-249.
Zhengzhou	0.86281	18.005	15.5349	38.0374	2.1126	Peng, Z., Y. Liu, S. Liu, and J. Hua, 1999, 赣鄂豫地区商代青铜器和部分铜铅矿料来源的初探 Gan'eyu diqu shangdai qingtongqi he bufen tongqian kuangliao laiyuan de chutan, 自然科学史研究 Ziran kexueshi yanjiu, 18(3), 241-249.
Zhengzhou	0.86228	17.906	15.44	37.7852	2.1102	Peng, Z., Y. Liu, S. Liu, and J. Hua, 1999, 赣鄂豫地区商代青铜器和部分铜铅矿料来源的初探 Gan'eyu diqu shangdai qingtongqi he bufen tongqian kuangliao laiyuan de chutan, 自然科学史研究 Ziran kexueshi yanjiu, 18(3), 241-249.
Zhengzhou	0.91606	16.588	15.1956	36.4737	2.1988	Peng, Z., Y. Liu, S. Liu, and J. Hua, 1999, 赣鄂豫地区商代青铜器和部分铜铅矿料来源的初探 Gan'eyu diqu shangdai qingtongqi he bufen tongqian kuangliao laiyuan de chutan, 自然科学史研究 Ziran kexueshi yanjiu, 18(3), 241-249.
Zhengzhou	0.90519	16.875	15.2751	36.801	2.1808	Peng, Z., Y. Liu, S. Liu, and J. Hua, 1999, 赣鄂豫地区商代青铜器和部分铜铅矿料来源的初探 Gan'eyu diqu shangdai qingtongqi he bufen tongqian kuangliao laiyuan de chutan, 自然科学史研究 Ziran kexueshi yanjiu, 18(3), 241-249.
Zhengzhou	0.92295	16.474	15.2047	36.4718	2.2139	Peng, Z., Y. Liu, S. Liu, and J. Hua, 1999, 赣鄂豫地区商代青铜器和部分铜铅矿料来源的初探 Gan'eyu diqu shangdai qingtongqi he bufen tongqian kuangliao laiyuan de chutan, 自然科学史研究 Ziran kexueshi yanjiu, 18(3), 241-249.
Panlongcheng	0.8882	17.438	15.488	37.831	2.1695	Sun, S., R. Han, T. Chen, T. Zhai, B. Ban, and K. Tian, 2001, 盘龙城出土青铜器的铅同位素比测定报告 Panlongcheng chutu qingtongqi de qiantongweisubi ceding baogao, in 盘龙城 : 1963-1994年考古发掘报告 Panlongcheng: 1963-1994nian kaogu fajue baogao, 545-551, 湖北省文物考古研究所 Hubei Institute of Archaeology, ed., Wenwu press, Beijing.
Panlongcheng	0.9233	16.589	15.316	36.784	2.2174	Sun, S., R. Han, T. Chen, T. Zhai, B. Ban, and K. Tian, 2001, 盘龙城出土青铜器的铅同位素比测定报告 Panlongcheng chutu qingtongqi de qiantongweisubi ceding baogao, in 盘龙城 : 1963-1994年考古发掘报告 Panlongcheng: 1963-1994nian kaogu fajue baogao, 545-551, 湖北省文物考古研究所 Hubei Institute of Archaeology, ed., Wenwu press, Beijing.
Panlongcheng	0.7506	21.304	15.99	42.873	1.9749	Sun, S., R. Han, T. Chen, T. Zhai, B. Ban, and K. Tian, 2001, 盘龙城出土青铜器的铅同位素比测定报告 Panlongcheng chutu qingtongqi de qiantongweisubi ceding baogao, in 盘龙城 : 1963-1994年考古发掘报告 Panlongcheng: 1963-1994nian kaogu fajue baogao, 545-551, 湖北省文物考古研究所 Hubei Institute of Archaeology, ed., Wenwu press, Beijing.
Panlongcheng	0.801	19.572	15.678	41.858	2.1386	Sun, S., R. Han, T. Chen, T. Zhai, B. Ban, and K. Tian, 2001, 盘龙城出土青铜器的铅同位素比测定报告 Panlongcheng chutu qingtongqi de qiantongweisubi ceding baogao, in 盘龙城 : 1963-1994年考古发掘报告 Panlongcheng: 1963-1994nian kaogu fajue baogao, 545-551, 湖北省文物考古研究所 Hubei Institute of Archaeology, ed., Wenwu press, Beijing.
Panlongcheng	0.8953	17.38	15.387	37.488	2.157	Sun, S., R. Han, T. Chen, T. Zhai, B. Ban, and K. Tian, 2001, 盘龙城出土青铜器的铅同位素比测定报告 Panlongcheng chutu qingtongqi de qiantongweisubi ceding baogao, in 盘龙城 : 1963-1994年考古发掘报告 Panlongcheng: 1963-1994nian kaogu fajue baogao, 545-551, 湖北省文物考古研究所 Hubei Institute of Archaeology, ed., Wenwu press, Beijing.
Panlongcheng	0.9001	17.062	15.358	37.269	2.1843	Sun, S., R. Han, T. Chen, T. Zhai, B. Ban, and K. Tian, 2001, 盘龙城出土青铜器的铅同位素比测定报告 Panlongcheng chutu qingtongqi de qiantongweisubi ceding baogao, in 盘龙城 : 1963-1994年考古发掘报告 Panlongcheng: 1963-1994nian kaogu fajue baogao, 545-551, 湖北省文物考古研究所 Hubei Institute of Archaeology, ed., Wenwu press, Beijing.
Panlongcheng	0.8171	19.154	15.651	36.518	2.0638	Sun, S., R. Han, T. Chen, T. Zhai, B. Ban, and K. Tian, 2001, 盘龙城出土青铜器的铅同位素比测定报告 Panlongcheng chutu qingtongqi de qiantongweisubi ceding baogao, in 盘龙城 : 1963-1994年考古发掘报告 Panlongcheng: 1963-1994nian kaogu fajue baogao, 545-551, 湖北省文物考古研究所 Hubei Institute of Archaeology, ed., Wenwu press, Beijing.
Panlongcheng	0.7553	21.685	15.925	41.649	1.9753	Sun, S., R. Han, T. Chen, T. Zhai, B. Ban, and K. Tian, 2001, 盘龙城出土青铜器的铅同位素比测定报告 Panlongcheng chutu qingtongqi de qiantongweisubi ceding baogao, in 盘龙城 : 1963-1994年考古发掘报告 Panlongcheng: 1963-1994nian kaogu fajue baogao, 545-551, 湖北省文物考古研究所 Hubei Institute of Archaeology, ed., Wenwu press, Beijing.
Panlongcheng	0.8883	17.434	15.486	38.241	2.1935	Sun, S., R. Han, T. Chen, T. Zhai, B. Ban, and K. Tian, 2001, 盘龙城出土青铜器的铅同位素比测定报告 Panlongcheng chutu qingtongqi de qiantongweisubi ceding baogao, in 盘龙城 : 1963-1994年考古发掘报告 Panlongcheng: 1963-1994nian kaogu fajue baogao, 545-551, 湖北省文物考古研究所 Hubei Institute of Archaeology, ed., Wenwu press, Beijing.
Panlongcheng	0.9037	16.974	15.34	37.011	2.1803	Sun, S., R. Han, T. Chen, T. Zhai, B. Ban, and K. Tian, 2001, 盘龙城出土青铜器的铅同位素比测定报告 Panlongcheng chutu qingtongqi de qiantongweisubi ceding baogao, in 盘龙城 : 1963-1994年考古发掘报告 Panlongcheng: 1963-1994nian kaogu fajue baogao, 545-551, 湖北省文物考古研究所 Hubei Institute of Archaeology, ed., Wenwu press, Beijing.
Panlongcheng	0.9037	16.974	15.34	37.011	2.1803	Sun, S., R. Han, T. Chen, T. Zhai, B. Ban, and K. Tian, 2001, 盘龙城出土青铜器的铅同位素比测定报告 Panlongcheng chutu qingtongqi de qiantongweisubi ceding baogao, in 盘龙城 : 1963-1994年考古发掘报告 Panlongcheng: 1963-1994nian kaogu fajue baogao, 545-551, 湖北省文物考古研究所 Hubei Institute of Archaeology, ed., Wenwu press, Beijing.
Panlongcheng	0.8097	19.354	15.67	39.657	2.0491	Sun, S., R. Han, T. Chen, T. Zhai, B. Ban, and K. Tian, 2001, 盘龙城出土青铜器的铅同位素比测定报告 Panlongcheng chutu qingtongqi de qiantongweisubi ceding baogao, in 盘龙城 : 1963-1994年考古发掘报告 Panlongcheng: 1963-1994nian kaogu fajue baogao, 545-551, 湖北省文物考古研究所 Hubei Institute of Archaeology, ed., Wenwu press, Beijing.
Panlongcheng	0.7829	20.162	15.784	40.52	2.0098	Sun, S., R. Han, T. Chen, T. Zhai, B. Ban, and K. Tian, 2001, 盘龙城出土青铜器的铅同位素比测定报告 Panlongcheng chutu qingtongqi de qiantongweisubi ceding baogao, in 盘龙城 : 1963-1994年考古发掘报告 Panlongcheng: 1963-1994nian kaogu fajue baogao, 545-551, 湖北省文物考古研究所 Hubei Institute of Archaeology, ed., Wenwu press, Beijing.
Panlongcheng	0.783	20.197	15.814	40.629	2.0117	Sun, S., R. Han, T. Chen, T. Zhai, B. Ban, and K. Tian, 2001, 盘龙城出土青铜器的铅同位素比测定报告 Panlongcheng chutu qingtongqi de qiantongweisubi ceding baogao, in 盘龙城 : 1963-1994年考古发掘报告 Panlongcheng: 1963-1994nian kaogu fajue baogao, 545-551, 湖北省文物考古研究所 Hubei Institute of Archaeology, ed., Wenwu press, Beijing.
Panlongcheng	0.7817	20.217	15.803	40.623	2.0093	Sun, S., R. Han, T. Chen, T. Zhai, B. Ban, and K. Tian, 2001, 盘龙城出土青铜器的铅同位素比测定报告 Panlongcheng chutu qingtongqi de qiantongweisubi ceding baogao, in 盘龙城 : 1963-1994年考古发掘报告 Panlongcheng: 1963-1994nian kaogu fajue baogao, 545-551, 湖北省文物考古研究所 Hubei Institute of Archaeology, ed., Wenwu press, Beijing.
Panlongcheng	0.7483	21.409	16.021	42.035	1.9635	Sun, S., R. Han, T. Chen, T. Zhai, B. Ban, and K. Tian, 2001, 盘龙城出土青铜器的铅同位素比测定报告 Panlongcheng chutu qingtongqi de qiantongweisubi ceding baogao, in 盘龙城 : 1963-1994年考古发掘报告 Panlongcheng: 1963-1994nian kaogu fajue baogao, 545-551, 湖北省文物考古研究所 Hubei Institute of Archaeology, ed., Wenwu press, Beijing.
Panlongcheng	0.7449	21.449	15.977	41.946	1.9557	Sun, S., R. Han, T. Chen, T. Zhai, B. Ban, and K. Tian, 2001, 盘龙城出土青铜器的铅同位素比测定报告 Panlongcheng chutu qingtongqi de qiantongweisubi ceding baogao, in 盘龙城 : 1963-1994年考古发掘报告 Panlongcheng: 1963-1994nian kaogu fajue baogao, 545-551, 湖北省文物考古研究所 Hubei Institute of Archaeology, ed., Wenwu press, Beijing.
Panlongcheng	0.7452	21.43	15.97	41.912	1.9557	Sun, S., R. Han, T. Chen, T. Zhai, B. Ban, and K. Tian, 2001, 盘龙城出土青铜器的铅同位素比测定报告 Panlongcheng chutu qingtongqi de qiantongweisubi ceding baogao, in 盘龙城 : 1963-1994年考古发掘报告 Panlongcheng: 1963-1994nian kaogu fajue baogao, 545-551, 湖北省文物考古研究所 Hubei Institute of Archaeology, ed., Wenwu press, Beijing.
Panlongcheng	0.7454	21.413	15.96	41.872	1.9555	Sun, S., R. Han, T. Chen, T. Zhai, B. Ban, and K. Tian, 2001, 盘龙城出土青铜器的铅同位素比测定报告 Panlongcheng chutu qingtongqi de qiantongweisubi ceding baogao, in 盘龙城 : 1963-1994年考古发掘报告 Panlongcheng: 1963-1994nian kaogu fajue baogao, 545-551, 湖北省文物考古研究所 Hubei Institute of Archaeology, ed., Wenwu press, Beijing.
Panlongcheng	0.8895	17.421	15.495	38.259	2.1962	Sun, S., R. Han, T. Chen, T. Zhai, B. Ban, and K. Tian, 2001, 盘龙城出土青铜器的铅同位素比测定报告 Panlongcheng chutu qingtongqi de qiantongweisubi ceding baogao, in 盘龙城 : 1963-1994年考古发掘报告 Panlongcheng: 1963-1994nian kaogu fajue baogao, 545-551, 湖北省文物考古研究所 Hubei Institute of Archaeology, ed., Wenwu press, Beijing.
Panlongcheng	0.8125	19.312	15.691	39.489	2.0448	Sun, S., R. Han, T. Chen, T. Zhai, B. Ban, and K. Tian, 2001, 盘龙城出土青铜器的铅同位素比测定报告 Panlongcheng chutu qingtongqi de qiantongweisubi ceding baogao, in 盘龙城 : 1963-1994年考古发掘报告 Panlongcheng: 1963-1994nian kaogu fajue baogao, 545-551, 湖北省文物考古研究所 Hubei Institute of Archaeology, ed., Wenwu press, Beijing.
Panlongcheng	0.7787	20.316	15.82	40.742	2.0054	Sun, S., R. Han, T. Chen, T. Zhai, B. Ban, and K. Tian, 2001, 盘龙城出土青铜器的铅同位素比测定报告 Panlongcheng chutu qingtongqi de qiantongweisubi ceding baogao, in 盘龙城 : 1963-1994年考古发掘报告 Panlongcheng: 1963-1994nian kaogu fajue baogao, 545-551, 湖北省文物考古研究所 Hubei Institute of Archaeology, ed., Wenwu press, Beijing.
Panlongcheng	0.9015	17.029	15.352	37.075	2.1772	Sun, S., R. Han, T. Chen, T. Zhai, B. Ban, and K. Tian, 2001, 盘龙城出土青铜器的铅同位素比测定报告 Panlongcheng chutu qingtongqi de qiantongweisubi ceding baogao, in 盘龙城 : 1963-1994年考古发掘报告 Panlongcheng: 1963-1994nian kaogu fajue baogao, 545-551, 湖北省文物考古研究所 Hubei Institute of Archaeology, ed., Wenwu press, Beijing.
Panlongcheng	0.9059	16.927	15.334	36.926	2.1835	Sun, S., R. Han, T. Chen, T. Zhai, B. Ban, and K. Tian, 2001, 盘龙城出土青铜器的铅同位素比测定报告 Panlongcheng chutu qingtongqi de qiantongweisubi ceding baogao, in 盘龙城 : 1963-1994年考古发掘报告 Panlongcheng: 1963-1994nian kaogu fajue baogao, 545-551, 湖北省文物考古研究所 Hubei Institute of Archaeology, ed., Wenwu press, Beijing.
Panlongcheng	0.7928	19.818	15.743	40.224	2.0258	Sun, S., R. Han, T. Chen, T. Zhai, B. Ban, and K. Tian, 2001, 盘龙城出土青铜器的铅同位素比测定报告 Panlongcheng chutu qingtongqi de qiantongweisubi ceding baogao, in 盘龙城 : 1963-1994年考古发掘报告 Panlongcheng: 1963-1994nian kaogu fajue baogao, 545-551, 湖北省文物考古研究所 Hubei Institute of Archaeology, ed., Wenwu press, Beijing.
Panlongcheng	0.7839	20.154	15.799	40.582	2.0136	Sun, S., R. Han, T. Chen, T. Zhai, B. Ban, and K. Tian, 2001, 盘龙城出土青铜器的铅同位素比测定报告 Panlongcheng chutu qingtongqi de qiantongweisubi ceding baogao, in 盘龙城 : 1963-1994年考古发掘报告 Panlongcheng: 1963-1994nian kaogu fajue baogao, 545-551, 湖北省文物考古研究所 Hubei Institute of Archaeology, ed., Wenwu press, Beijing.
Panlongcheng	0.7194	22.416	16.127	42.798	1.9048	Sun, S., R. Han, T. Chen, T. Zhai, B. Ban, and K. Tian, 2001, 盘龙城出土青铜器的铅同位素比测定报告 Panlongcheng chutu qingtongqi de qiantongweisubi ceding baogao, in 盘龙城 : 1963-1994年考古发掘报告 Panlongcheng: 1963-1994nian kaogu fajue baogao, 545-551, 湖北省文物考古研究所 Hubei Institute of Archaeology, ed., Wenwu press, Beijing.
Panlongcheng	0.7198	22.401	16.125	42.681	1.9053	Sun, S., R. Han, T. Chen, T. Zhai, B. Ban, and K. Tian, 2001, 盘龙城出土青铜器的铅同位素比测定报告 Panlongcheng chutu qingtongqi de qiantongweisubi ceding baogao, in 盘龙城 : 1963-1994年考古发掘报告 Panlongcheng: 1963-1994nian kaogu fajue baogao, 545-551, 湖北省文物考古研究所 Hubei Institute of Archaeology, ed., Wenwu press, Beijing.
Panlongcheng	0.7101	22.785	16.18	43.561	1.9119	Sun, S., R. Han, T. Chen, T. Zhai, B. Ban, and K. Tian, 2001, 盘龙城出土青铜器的铅同位素比测定报告 Panlongcheng chutu qingtongqi de qiantongweisubi ceding baogao, in 盘龙城 : 1963-1994年考古发掘报告 Panlongcheng: 1963-1994nian kaogu fajue baogao, 545-551, 湖北省文物考古研究所 Hubei Institute of Archaeology, ed., Wenwu press, Beijing.
Panlongcheng	0.901	17.038	15.251	37.228	2.185	Sun, S., R. Han, T. Chen, T. Zhai, B. Ban, and K. Tian, 2001, 盘龙城出土青铜器的铅同位素比测定报告 Panlongcheng chutu qingtongqi de qiantongweisubi ceding baogao, in 盘龙城 : 1963-1994年考古发掘报告 Panlongcheng: 1963-1994nian kaogu fajue baogao, 545-551, 湖北省文物考古研究所 Hubei Institute of Archaeology, ed., Wenwu press, Beijing.
Panlongcheng	0.7651	20.767	15.889	41.305	1.989	Sun, S., R. Han, T. Chen, T. Zhai, B. Ban, and K. Tian, 2001, 盘龙城出土青铜器的铅同位素比测定报告 Panlongcheng chutu qingtongqi de qiantongweisubi ceding baogao, in 盘龙城 : 1963-1994年考古发掘报告 Panlongcheng: 1963-1994nian kaogu fajue baogao, 545-551, 湖北省文物考古研究所 Hubei Institute of Archaeology, ed., Wenwu press, Beijing.
Panlongcheng	0.7626	20.902	15.939	41.664	1.9933	Sun, S., R. Han, T. Chen, T. Zhai, B. Ban, and K. Tian, 2001, 盘龙城出土青铜器的铅同位素比测定报告 Panlongcheng chutu qingtongqi de qiantongweisubi ceding baogao, in 盘龙城 : 1963-1994年考古发掘报告 Panlongcheng: 1963-1994nian kaogu fajue baogao, 545-551, 湖北省文物考古研究所 Hubei Institute of Archaeology, ed., Wenwu press, Beijing.
Panlongcheng	0.7824	20.216	15.815	40.635	2.0894	Sun, S., R. Han, T. Chen, T. Zhai, B. Ban, and K. Tian, 2001, 盘龙城出土青铜器的铅同位素比测定报告 Panlongcheng chutu qingtongqi de qiantongweisubi ceding baogao, in 盘龙城 : 1963-1994年考古发掘报告 Panlongcheng: 1963-1994nian kaogu fajue baogao, 545-551, 湖北省文物考古研究所 Hubei Institute of Archaeology, ed., Wenwu press, Beijing.
Panlongcheng	0.87568	17.647	15.4531	38.2252	2.1661	Peng, Z., Y. Liu, S. Liu, and J. Hua, 1999, 赣鄂豫地区商代青铜器和部分铜铅矿料来源的初探 Gan'eyu diqu shangdai qingtongqi he bufen tongqian kuangliao laiyuan de chutan, 自然科学史研究 Ziran kexueshi yanjiu, 18(3), 241-249.
Panlongcheng	0.70884	22.787	16.1523	43.407	1.9049	Peng, Z., Y. Liu, S. Liu, and J. Hua, 1999, 赣鄂豫地区商代青铜器和部分铜铅矿料来源的初探 Gan'eyu diqu shangdai qingtongqi he bufen tongqian kuangliao laiyuan de chutan, 自然科学史研究 Ziran kexueshi yanjiu, 18(3), 241-249.
Panlongcheng	0.80188	19.605	15.7209	39.9001	2.0352	Peng, Z., Y. Liu, S. Liu, and J. Hua, 1999, 赣鄂豫地区商代青铜器和部分铜铅矿料来源的初探 Gan'eyu diqu shangdai qingtongqi he bufen tongqian kuangliao laiyuan de chutan, 自然科学史研究 Ziran kexueshi yanjiu, 18(3), 241-249.
Panlongcheng	0.8815	17.394	15.3328	37.3397	2.1467	Peng, Z., Y. Liu, S. Liu, and J. Hua, 1999, 赣鄂豫地区商代青铜器和部分铜铅矿料来源的初探 Gan'eyu diqu shangdai qingtongqi he bufen tongqian kuangliao laiyuan de chutan, 自然科学史研究 Ziran kexueshi yanjiu, 18(3), 241-249.
Panlongcheng	0.71993	22.291	16.048	42.8009	1.9201	Peng, Z., Y. Liu, S. Liu, and J. Hua, 1999, 赣鄂豫地区商代青铜器和部分铜铅矿料来源的初探 Gan'eyu diqu shangdai qingtongqi he bufen tongqian kuangliao laiyuan de chutan, 自然科学史研究 Ziran kexueshi yanjiu, 18(3), 241-249.
Panlongcheng	0.71787	22.398	16.0789	42.5495	1.8997	Peng, Z., Y. Liu, S. Liu, and J. Hua, 1999, 赣鄂豫地区商代青铜器和部分铜铅矿料来源的初探 Gan'eyu diqu shangdai qingtongqi he bufen tongqian kuangliao laiyuan de chutan, 自然科学史研究 Ziran kexueshi yanjiu, 18(3), 241-249.
Panlongcheng	0.72721	21.978	15.9826	42.3934	1.9289	Peng, Z., Y. Liu, S. Liu, and J. Hua, 1999, 赣鄂豫地区商代青铜器和部分铜铅矿料来源的初探 Gan'eyu diqu shangdai qingtongqi he bufen tongqian kuangliao laiyuan de chutan, 自然科学史研究 Ziran kexueshi yanjiu, 18(3), 241-249.
Panlongcheng	0.7936	19.825	15.7331	40.1853	2.027	Peng, Z., Y. Liu, S. Liu, and J. Hua, 1999, 赣鄂豫地区商代青铜器和部分铜铅矿料来源的初探 Gan'eyu diqu shangdai qingtongqi he bufen tongqian kuangliao laiyuan de chutan, 自然科学史研究 Ziran kexueshi yanjiu, 18(3), 241-249.
Panlongcheng	0.83966	18.519	15.5497	38.7695	2.0935	Peng, Z., Y. Liu, S. Liu, and J. Hua, 1999, 赣鄂豫地区商代青铜器和部分铜铅矿料来源的初探 Gan'eyu diqu shangdai qingtongqi he bufen tongqian kuangliao laiyuan de chutan, 自然科学史研究 Ziran kexueshi yanjiu, 18(3), 241-249.
Yuanqu	0.865516	17.965	15.549	38.2888	2.1313	Cui, J., W. Tong, and X. Wu, 2012, 垣曲商城出土部分铜炼渣及铜器的铅同位素比值分析研究 Yuanqu shangcheng chutu bufen tonglianzha ji tongqi de qiantongweisu bizhi fenxi yanjiu, Wenwu, (7), 80-84.
Yuanqu	0.866333	17.783	15.406	37.4617	2.1066	Cui, J., W. Tong, and X. Wu, 2012, 垣曲商城出土部分铜炼渣及铜器的铅同位素比值分析研究 Yuanqu shangcheng chutu bufen tonglianzha ji tongqi de qiantongweisu bizhi fenxi yanjiu, Wenwu, (7), 80-84.
Yuanqu	0.812177	19.183	15.58	38.5041	2.0072	Cui, J., W. Tong, and X. Wu, 2012, 垣曲商城出土部分铜炼渣及铜器的铅同位素比值分析研究 Yuanqu shangcheng chutu bufen tonglianzha ji tongqi de qiantongweisu bizhi fenxi yanjiu, Wenwu, (7), 80-84.
Yuanqu	0.891709	17.259	15.39	37.4831	2.1718	Cui, J., W. Tong, and X. Wu, 2012, 垣曲商城出土部分铜炼渣及铜器的铅同位素比值分析研究 Yuanqu shangcheng chutu bufen tonglianzha ji tongqi de qiantongweisu bizhi fenxi yanjiu, Wenwu, (7), 80-84.
Yuanqu	0.886002	17.36	15.381	37.4455	2.157	Cui, J., W. Tong, and X. Wu, 2012, 垣曲商城出土部分铜炼渣及铜器的铅同位素比值分析研究 Yuanqu shangcheng chutu bufen tonglianzha ji tongqi de qiantongweisu bizhi fenxi yanjiu, Wenwu, (7), 80-84.
Yuanqu	0.86982	17.737	15.428	37.7053	2.1258	Cui, J., W. Tong, and X. Wu, 2012, 垣曲商城出土部分铜炼渣及铜器的铅同位素比值分析研究 Yuanqu shangcheng chutu bufen tonglianzha ji tongqi de qiantongweisu bizhi fenxi yanjiu, Wenwu, (7), 80-84.
Yuanqu	0.729844	21.991	16.05	42.6405	1.939	Cui, J., W. Tong, and X. Wu, 2012, 垣曲商城出土部分铜炼渣及铜器的铅同位素比值分析研究 Yuanqu shangcheng chutu bufen tonglianzha ji tongqi de qiantongweisu bizhi fenxi yanjiu, Wenwu, (7), 80-84.
Yuanqu	0.872445	17.71	15.451	37.8569	2.1376	Cui, J., W. Tong, and X. Wu, 2012, 垣曲商城出土部分铜炼渣及铜器的铅同位素比值分析研究 Yuanqu shangcheng chutu bufen tonglianzha ji tongqi de qiantongweisu bizhi fenxi yanjiu, Wenwu, (7), 80-84.
Yuanqu	0.832816	18.698	15.572	38.8245	2.0764	Cui, J., W. Tong, and X. Wu, 2012, 垣曲商城出土部分铜炼渣及铜器的铅同位素比值分析研究 Yuanqu shangcheng chutu bufen tonglianzha ji tongqi de qiantongweisu bizhi fenxi yanjiu, Wenwu, (7), 80-84.
Yuanqu	0.86096	17.966	15.468	38.1023	2.1208	Cui, J., W. Tong, and X. Wu, 2012, 垣曲商城出土部分铜炼渣及铜器的铅同位素比值分析研究 Yuanqu shangcheng chutu bufen tonglianzha ji tongqi de qiantongweisu bizhi fenxi yanjiu, Wenwu, (7), 80-84.
Yuanqu	0.874617	17.618	15.409	37.5404	2.1308	Cui, J., W. Tong, and X. Wu, 2012, 垣曲商城出土部分铜炼渣及铜器的铅同位素比值分析研究 Yuanqu shangcheng chutu bufen tonglianzha ji tongqi de qiantongweisu bizhi fenxi yanjiu, Wenwu, (7), 80-84.
Yuanqu	0.92643	16.474	15.262	36.7683	2.2319	Cui, J., W. Tong, and X. Wu, 2012, 垣曲商城出土部分铜炼渣及铜器的铅同位素比值分析研究 Yuanqu shangcheng chutu bufen tonglianzha ji tongqi de qiantongweisu bizhi fenxi yanjiu, Wenwu, (7), 80-84.
Yuanqu	0.929683	16.383	15.231	36.5914	2.2335	Cui, J., W. Tong, and X. Wu, 2012, 垣曲商城出土部分铜炼渣及铜器的铅同位素比值分析研究 Yuanqu shangcheng chutu bufen tonglianzha ji tongqi de qiantongweisu bizhi fenxi yanjiu, Wenwu, (7), 80-84.
Hanzhong early Shang	0.779662	20.464	15.955	41.459	2.02595	Jin, Z., B. Zhu, X. Chang, Q. Zhang, and F. Tang, 2006, 宝山遗址和城洋部分铜器的铅同位素组成与相关问题 Baoshan yizhi he Chengyang bufen tongqi de qiantongweisu zucheng yu xiangguan wenti, in 城洋青铜器 Chengyang qingtongqi 250-259, C. Zhao, ed., Science press, Beijing.
Hanzhong early Shang	0.779662	20.464	15.955	41.459	2.02595	Jin, Z., B. Zhu, X. Chang, Q. Zhang, and F. Tang, 2006, 宝山遗址和城洋部分铜器的铅同位素组成与相关问题 Baoshan yizhi he Chengyang bufen tongqi de qiantongweisu zucheng yu xiangguan wenti, in 城洋青铜器 Chengyang qingtongqi 250-259, C. Zhao, ed., Science press, Beijing.
Hanzhong early Shang	0.781931	20.3042	15.8765	41.1185	2.02512	Jin, Z., B. Zhu, X. Chang, Q. Zhang, and F. Tang, 2006, 宝山遗址和城洋部分铜器的铅同位素组成与相关问题 Baoshan yizhi he Chengyang bufen tongqi de qiantongweisu zucheng yu xiangguan wenti, in 城洋青铜器 Chengyang qingtongqi 250-259, C. Zhao, ed., Science press, Beijing.
Hanzhong early Shang	0.698824	23.126	16.161	43.631	1.88666	Jin, Z., B. Zhu, X. Chang, Q. Zhang, and F. Tang, 2006, 宝山遗址和城洋部分铜器的铅同位素组成与相关问题 Baoshan yizhi he Chengyang bufen tongqi de qiantongweisu zucheng yu xiangguan wenti, in 城洋青铜器 Chengyang qingtongqi 250-259, C. Zhao, ed., Science press, Beijing.
Hanzhong early Shang	0.738576	21.578	15.937	41.454	1.92112	Jin, Z., B. Zhu, X. Chang, Q. Zhang, and F. Tang, 2006, 宝山遗址和城洋部分铜器的铅同位素组成与相关问题 Baoshan yizhi he Chengyang bufen tongqi de qiantongweisu zucheng yu xiangguan wenti, in 城洋青铜器 Chengyang qingtongqi 250-259, C. Zhao, ed., Science press, Beijing.
Hanzhong early Shang	0.761085	20.727	15.775	40.119	1.93559	Jin, Z., B. Zhu, X. Chang, Q. Zhang, and F. Tang, 2006, 宝山遗址和城洋部分铜器的铅同位素组成与相关问题 Baoshan yizhi he Chengyang bufen tongqi de qiantongweisu zucheng yu xiangguan wenti, in 城洋青铜器 Chengyang qingtongqi 250-259, C. Zhao, ed., Science press, Beijing.
Hanzhong early Shang	0.821993	19.179	15.765	40.116	2.09166	Jin, Z., B. Zhu, X. Chang, Q. Zhang, and F. Tang, 2006, 宝山遗址和城洋部分铜器的铅同位素组成与相关问题 Baoshan yizhi he Chengyang bufen tongqi de qiantongweisu zucheng yu xiangguan wenti, in 城洋青铜器 Chengyang qingtongqi 250-259, C. Zhao, ed., Science press, Beijing.
Hanzhong early Shang	0.751801	21.241	15.969	41.751	1.96559	Jin, Z., B. Zhu, X. Chang, Q. Zhang, and F. Tang, 2006, 宝山遗址和城洋部分铜器的铅同位素组成与相关问题 Baoshan yizhi he Chengyang bufen tongqi de qiantongweisu zucheng yu xiangguan wenti, in 城洋青铜器 Chengyang qingtongqi 250-259, C. Zhao, ed., Science press, Beijing.
Hanzhong early Shang	0.751801	21.241	15.969	41.751	1.96559	Jin, Z., B. Zhu, X. Chang, Q. Zhang, and F. Tang, 2006, 宝山遗址和城洋部分铜器的铅同位素组成与相关问题 Baoshan yizhi he Chengyang bufen tongqi de qiantongweisu zucheng yu xiangguan wenti, in 城洋青铜器 Chengyang qingtongqi 250-259, C. Zhao, ed., Science press, Beijing.
Hanzhong early Shang	0.733758	21.841	16.026	42.479	1.94492	Jin, Z., B. Zhu, X. Chang, Q. Zhang, and F. Tang, 2006, 宝山遗址和城洋部分铜器的铅同位素组成与相关问题 Baoshan yizhi he Chengyang bufen tongqi de qiantongweisu zucheng yu xiangguan wenti, in 城洋青铜器 Chengyang qingtongqi 250-259, C. Zhao, ed., Science press, Beijing.
Hanzhong early Shang	0.826544	18.95	15.663	39.725	2.09631	Jin, Z., B. Zhu, X. Chang, Q. Zhang, and F. Tang, 2006, 宝山遗址和城洋部分铜器的铅同位素组成与相关问题 Baoshan yizhi he Chengyang bufen tongqi de qiantongweisu zucheng yu xiangguan wenti, in 城洋青铜器 Chengyang qingtongqi 250-259, C. Zhao, ed., Science press, Beijing.
Hanzhong early Shang	0.812041	19.35	15.713	40.012	2.0678	Jin, Z., B. Zhu, X. Chang, Q. Zhang, and F. Tang, 2006, 宝山遗址和城洋部分铜器的铅同位素组成与相关问题 Baoshan yizhi he Chengyang bufen tongqi de qiantongweisu zucheng yu xiangguan wenti, in 城洋青铜器 Chengyang qingtongqi 250-259, C. Zhao, ed., Science press, Beijing.
Hanzhong early Shang	0.827048	18.959	15.68	39.749	2.09658	Jin, Z., B. Zhu, X. Chang, Q. Zhang, and F. Tang, 2006, 宝山遗址和城洋部分铜器的铅同位素组成与相关问题 Baoshan yizhi he Chengyang bufen tongqi de qiantongweisu zucheng yu xiangguan wenti, in 城洋青铜器 Chengyang qingtongqi 250-259, C. Zhao, ed., Science press, Beijing.
Hanzhong early Shang	0.746003	21.331	15.913	41.911	1.96479	Jin, Z., B. Zhu, X. Chang, Q. Zhang, and F. Tang, 2006, 宝山遗址和城洋部分铜器的铅同位素组成与相关问题 Baoshan yizhi he Chengyang bufen tongqi de qiantongweisu zucheng yu xiangguan wenti, in 城洋青铜器 Chengyang qingtongqi 250-259, C. Zhao, ed., Science press, Beijing.
Hanzhong early Shang	0.877818	17.7065	15.5431	38.6109	2.18061	Jin, Z., B. Zhu, X. Chang, Q. Zhang, and F. Tang, 2006, 宝山遗址和城洋部分铜器的铅同位素组成与相关问题 Baoshan yizhi he Chengyang bufen tongqi de qiantongweisu zucheng yu xiangguan wenti, in 城洋青铜器 Chengyang qingtongqi 250-259, C. Zhao, ed., Science press, Beijing.
Hanzhong early Shang	0.753827	21.168	15.957	41.759	1.97274	Jin, Z., B. Zhu, X. Chang, Q. Zhang, and F. Tang, 2006, 宝山遗址和城洋部分铜器的铅同位素组成与相关问题 Baoshan yizhi he Chengyang bufen tongqi de qiantongweisu zucheng yu xiangguan wenti, in 城洋青铜器 Chengyang qingtongqi 250-259, C. Zhao, ed., Science press, Beijing.
Hanzhong early Shang	0.715265	22.607	16.17	43.273	1.91414	Jin, Z., B. Zhu, X. Chang, Q. Zhang, and F. Tang, 2006, 宝山遗址和城洋部分铜器的铅同位素组成与相关问题 Baoshan yizhi he Chengyang bufen tongqi de qiantongweisu zucheng yu xiangguan wenti, in 城洋青铜器 Chengyang qingtongqi 250-259, C. Zhao, ed., Science press, Beijing.
Hanzhong early Shang	0.704737	22.861	16.111	43.488	1.90228	Jin, Z., B. Zhu, X. Chang, Q. Zhang, and F. Tang, 2006, 宝山遗址和城洋部分铜器的铅同位素组成与相关问题 Baoshan yizhi he Chengyang bufen tongqi de qiantongweisu zucheng yu xiangguan wenti, in 城洋青铜器 Chengyang qingtongqi 250-259, C. Zhao, ed., Science press, Beijing.
Hanzhong early Shang	0.75572	21.111	15.954	41.823	1.9811	Jin, Z., B. Zhu, X. Chang, Q. Zhang, and F. Tang, 2006, 宝山遗址和城洋部分铜器的铅同位素组成与相关问题 Baoshan yizhi he Chengyang bufen tongqi de qiantongweisu zucheng yu xiangguan wenti, in 城洋青铜器 Chengyang qingtongqi 250-259, C. Zhao, ed., Science press, Beijing.
Hanzhong early Shang	0.703604	22.949	16.147	43.576	1.89882	Jin, Z., B. Zhu, X. Chang, Q. Zhang, and F. Tang, 2006, 宝山遗址和城洋部分铜器的铅同位素组成与相关问题 Baoshan yizhi he Chengyang bufen tongqi de qiantongweisu zucheng yu xiangguan wenti, in 城洋青铜器 Chengyang qingtongqi 250-259, C. Zhao, ed., Science press, Beijing.
Hanzhong early Shang	0.849929	18.238	15.501	38.038	2.08565	Jin, Z., B. Zhu, X. Chang, Q. Zhang, and F. Tang, 2006, 宝山遗址和城洋部分铜器的铅同位素组成与相关问题 Baoshan yizhi he Chengyang bufen tongqi de qiantongweisu zucheng yu xiangguan wenti, in 城洋青铜器 Chengyang qingtongqi 250-259, C. Zhao, ed., Science press, Beijing.
Hanzhong early Shang	0.875042	17.686	15.476	38.574	2.18105	Jin, Z., B. Zhu, X. Chang, Q. Zhang, and F. Tang, 2006, 宝山遗址和城洋部分铜器的铅同位素组成与相关问题 Baoshan yizhi he Chengyang bufen tongqi de qiantongweisu zucheng yu xiangguan wenti, in 城洋青铜器 Chengyang qingtongqi 250-259, C. Zhao, ed., Science press, Beijing.
Anyang	0.7283	22.1435	16.1271	43.058	1.9445	Bagley, R., 1990, Shang ritual bronzes: casting technique and vessel design, Archives of Asian Art, 43, 6-20.
Anyang	0.7284	22.1533	16.1365	43.0483	1.9432	Bagley, R., 1990, Shang ritual bronzes: casting technique and vessel design, Archives of Asian Art, 43, 6-20.
Anyang	0.8791	17.4825	15.3689	38.5524	2.2052	Bagley, R., 1990, Shang ritual bronzes: casting technique and vessel design, Archives of Asian Art, 43, 6-20.
Anyang	0.8026	19.6657	15.7837	40.3638	2.0525	Bagley, R., 1990, Shang ritual bronzes: casting technique and vessel design, Archives of Asian Art, 43, 6-20.
Anyang	0.8363	18.7793	15.7052	39.1944	2.0871	Bagley, R., 1990, Shang ritual bronzes: casting technique and vessel design, Archives of Asian Art, 43, 6-20.
Anyang	0.7508	21.2721	15.9711	41.5018	1.951	Bagley, R., 1990, Shang ritual bronzes: casting technique and vessel design, Archives of Asian Art, 43, 6-20.
Anyang	0.7135	22.8624	16.3123	43.6031	1.9072	Bagley, R., 1990, Shang ritual bronzes: casting technique and vessel design, Archives of Asian Art, 43, 6-20.
Anyang	0.7296	21.9732	16.0316	42.1226	1.917	Bagley, R., 1990, Shang ritual bronzes: casting technique and vessel design, Archives of Asian Art, 43, 6-20.
Anyang	0.7294	21.9829	16.0343	42.1345	1.9167	Bagley, R., 1990, Shang ritual bronzes: casting technique and vessel design, Archives of Asian Art, 43, 6-20.
Anyang	0.7294	21.9829	16.0343	42.1323	1.9166	Bagley, R., 1990, Shang ritual bronzes: casting technique and vessel design, Archives of Asian Art, 43, 6-20.
Anyang	0.7696	20.6825	15.9173	41.0341	1.984	Bagley, R., 1990, Shang ritual bronzes: casting technique and vessel design, Archives of Asian Art, 43, 6-20.
Anyang	0.7261	22.1239	16.0642	42.3606	1.9147	Bagley, R., 1990, Shang ritual bronzes: casting technique and vessel design, Archives of Asian Art, 43, 6-20.
Anyang	0.8068	19.5046	15.7363	39.6372	2.0322	Bagley, R., 1990, Shang ritual bronzes: casting technique and vessel design, Archives of Asian Art, 43, 6-20.
Anyang	0.7354	22.0022	16.1804	43.0165	1.9551	Bagley, R., 1990, Shang ritual bronzes: casting technique and vessel design, Archives of Asian Art, 43, 6-20.
Anyang	0.7298	22.0022	16.0572	42.2222	1.919	Bagley, R., 1990, Shang ritual bronzes: casting technique and vessel design, Archives of Asian Art, 43, 6-20.
Anyang	0.7266	22.1141	16.0681	42.2755	1.9117	Bagley, R., 1990, Shang ritual bronzes: casting technique and vessel design, Archives of Asian Art, 43, 6-20.
Anyang	0.7265	22.0702	16.034	42.1585	1.9102	Bagley, R., 1990, Shang ritual bronzes: casting technique and vessel design, Archives of Asian Art, 43, 6-20.
Anyang	0.727	22.1337	16.0912	42.5963	1.9245	Bagley, R., 1990, Shang ritual bronzes: casting technique and vessel design, Archives of Asian Art, 43, 6-20.
Anyang	0.7243	22.3264	16.171	42.9962	1.9258	Bagley, R., 1990, Shang ritual bronzes: casting technique and vessel design, Archives of Asian Art, 43, 6-20.
Anyang	0.7251	22.1435	16.0562	42.2963	1.9101	Bagley, R., 1990, Shang ritual bronzes: casting technique and vessel design, Archives of Asian Art, 43, 6-20.
Anyang	0.7255	22.3914	16.245	43.0811	1.924	Bagley, R., 1990, Shang ritual bronzes: casting technique and vessel design, Archives of Asian Art, 43, 6-20.
Anyang	0.7312	21.9346	16.0386	42.1211	1.9203	Bagley, R., 1990, Shang ritual bronzes: casting technique and vessel design, Archives of Asian Art, 43, 6-20.
Anyang	0.7265	22.0897	16.0482	42.2311	1.9118	Bagley, R., 1990, Shang ritual bronzes: casting technique and vessel design, Archives of Asian Art, 43, 6-20.
Anyang	0.7546	21.2314	16.0212	42.1295	1.9843	Bagley, R., 1990, Shang ritual bronzes: casting technique and vessel design, Archives of Asian Art, 43, 6-20.
Anyang	0.7171	22.6449	16.2387	43.5688	1.924	Bagley, R., 1990, Shang ritual bronzes: casting technique and vessel design, Archives of Asian Art, 43, 6-20.
Anyang	0.6828	24.2189	16.5367	45.3839	1.8739	Bagley, R., 1990, Shang ritual bronzes: casting technique and vessel design, Archives of Asian Art, 43, 6-20.
Anyang	0.7244	22.1631	16.055	42.2717	1.9073	Bagley, R., 1990, Shang ritual bronzes: casting technique and vessel design, Archives of Asian Art, 43, 6-20.
Anyang	0.7423	21.6029	16.0359	41.7606	1.9331	Bagley, R., 1990, Shang ritual bronzes: casting technique and vessel design, Archives of Asian Art, 43, 6-20.
Anyang	0.7687	20.7987	15.9879	41.3998	1.9905	Bagley, R., 1990, Shang ritual bronzes: casting technique and vessel design, Archives of Asian Art, 43, 6-20.
Anyang	0.7181	22.6655	16.2761	43.6718	1.9268	Bagley, R., 1990, Shang ritual bronzes: casting technique and vessel design, Archives of Asian Art, 43, 6-20.
Anyang	0.7492	21.5193	16.1222	42.1132	1.957	Bagley, R., 1990, Shang ritual bronzes: casting technique and vessel design, Archives of Asian Art, 43, 6-20.
Anyang	0.841	18.615	15.6552	38.9855	2.0943	Bagley, R., 1990, Shang ritual bronzes: casting technique and vessel design, Archives of Asian Art, 43, 6-20.
Anyang	0.8557	18.2615	15.6264	38.6395	2.1159	Bagley, R., 1990, Shang ritual bronzes: casting technique and vessel design, Archives of Asian Art, 43, 6-20.
Anyang	0.7333	21.9346	16.0847	42.29	1.928	Bagley, R., 1990, Shang ritual bronzes: casting technique and vessel design, Archives of Asian Art, 43, 6-20.
Anyang	0.7274	22.0751	16.0574	42.2715	1.9149	Bagley, R., 1990, Shang ritual bronzes: casting technique and vessel design, Archives of Asian Art, 43, 6-20.
Anyang	0.7768	20.5677	15.977	41.2814	2.0071	Bagley, R., 1990, Shang ritual bronzes: casting technique and vessel design, Archives of Asian Art, 43, 6-20.
Anyang	0.6806	24.1896	16.4635	44.0905	1.8227	Bagley, R., 1990, Shang ritual bronzes: casting technique and vessel design, Archives of Asian Art, 43, 6-20.
Anyang	0.7638	20.9118	15.9724	41.3593	1.9778	Bagley, R., 1990, Shang ritual bronzes: casting technique and vessel design, Archives of Asian Art, 43, 6-20.
Anyang	0.7424	21.5471	15.9966	41.8121	1.9405	Bagley, R., 1990, Shang ritual bronzes: casting technique and vessel design, Archives of Asian Art, 43, 6-20.
Anyang	0.7359	21.7817	16.0292	42.1041	1.933	Bagley, R., 1990, Shang ritual bronzes: casting technique and vessel design, Archives of Asian Art, 43, 6-20.
Anyang	0.8626	17.6866	15.2565	37.4018	2.1147	Bagley, R., 1990, Shang ritual bronzes: casting technique and vessel design, Archives of Asian Art, 43, 6-20.
Anyang	0.8626	17.6866	15.2565	37.4018	2.1147	Bagley, R., 1990, Shang ritual bronzes: casting technique and vessel design, Archives of Asian Art, 43, 6-20.
Anyang	0.7573	21.097	15.9768	41.4937	1.9668	Bagley, R., 1990, Shang ritual bronzes: casting technique and vessel design, Archives of Asian Art, 43, 6-20.
Anyang	0.7877	20.0965	15.83	40.3155	2.0061	Bagley, R., 1990, Shang ritual bronzes: casting technique and vessel design, Archives of Asian Art, 43, 6-20.
Anyang	0.7299	22.007	16.0629	42.2337	1.9191	Bagley, R., 1990, Shang ritual bronzes: casting technique and vessel design, Archives of Asian Art, 43, 6-20.
Anyang	0.8453	18.3959	15.55	38.2487	2.0792	Bagley, R., 1990, Shang ritual bronzes: casting technique and vessel design, Archives of Asian Art, 43, 6-20.
Anyang	0.8591	18.1094	15.5578	38.6472	2.1341	Bagley, R., 1990, Shang ritual bronzes: casting technique and vessel design, Archives of Asian Art, 43, 6-20.
Anyang	0.7303	21.9587	16.0365	42.1168	1.918	Bagley, R., 1990, Shang ritual bronzes: casting technique and vessel design, Archives of Asian Art, 43, 6-20.
Anyang	0.7252	22.4266	16.2637	44.3216	1.9763	Bagley, R., 1990, Shang ritual bronzes: casting technique and vessel design, Archives of Asian Art, 43, 6-20.
Anyang	0.7317	21.9106	16.032	42.1078	1.9218	Bagley, R., 1990, Shang ritual bronzes: casting technique and vessel design, Archives of Asian Art, 43, 6-20.
Anyang	0.7267	22.0653	16.0349	42.1756	1.9114	Bagley, R., 1990, Shang ritual bronzes: casting technique and vessel design, Archives of Asian Art, 43, 6-20.
Anyang	0.7273	22.1141	16.0836	42.3662	1.9158	Bagley, R., 1990, Shang ritual bronzes: casting technique and vessel design, Archives of Asian Art, 43, 6-20.
Anyang	0.7298	21.9491	16.0184	42.072	1.9168	Bagley, R., 1990, Shang ritual bronzes: casting technique and vessel design, Archives of Asian Art, 43, 6-20.
Anyang	0.7665	20.7555	15.9091	40.934	1.9722	Bagley, R., 1990, Shang ritual bronzes: casting technique and vessel design, Archives of Asian Art, 43, 6-20.
Anyang	0.7487	21.3493	15.9842	42.073	1.9707	Bagley, R., 1990, Shang ritual bronzes: casting technique and vessel design, Archives of Asian Art, 43, 6-20.
Anyang	0.7264	22.1337	16.0779	42.3639	1.914	Bagley, R., 1990, Shang ritual bronzes: casting technique and vessel design, Archives of Asian Art, 43, 6-20.
Anyang	0.7582	21.0261	15.942	41.4066	1.9693	Bagley, R., 1990, Shang ritual bronzes: casting technique and vessel design, Archives of Asian Art, 43, 6-20.
Anyang	0.7359	21.7439	16.0013	41.8852	1.9263	Bagley, R., 1990, Shang ritual bronzes: casting technique and vessel design, Archives of Asian Art, 43, 6-20.
Anyang	0.7358	21.9443	16.1466	42.5082	1.9371	Bagley, R., 1990, Shang ritual bronzes: casting technique and vessel design, Archives of Asian Art, 43, 6-20.
Anyang	0.8899	17.4034	15.4873	38.7522	2.2267	Bagley, R., 1990, Shang ritual bronzes: casting technique and vessel design, Archives of Asian Art, 43, 6-20.
Anyang	0.7435	21.5239	16.003	41.7736	1.9408	Bagley, R., 1990, Shang ritual bronzes: casting technique and vessel design, Archives of Asian Art, 43, 6-20.
Anyang	0.7273	22.0507	16.0375	42.1544	1.9117	Bagley, R., 1990, Shang ritual bronzes: casting technique and vessel design, Archives of Asian Art, 43, 6-20.
Anyang	0.8844	17.5593	15.5294	37.9333	2.1603	Bagley, R., 1990, Shang ritual bronzes: casting technique and vessel design, Archives of Asian Art, 43, 6-20.
Anyang	0.7271	22.0897	16.0614	42.2752	1.9138	Bagley, R., 1990, Shang ritual bronzes: casting technique and vessel design, Archives of Asian Art, 43, 6-20.
Anyang	0.7255	22.1288	16.0544	42.3235	1.9126	Bagley, R., 1990, Shang ritual bronzes: casting technique and vessel design, Archives of Asian Art, 43, 6-20.
Anyang	0.7297	21.9587	16.0233	42.0993	1.9172	Bagley, R., 1990, Shang ritual bronzes: casting technique and vessel design, Archives of Asian Art, 43, 6-20.
Anyang	0.7282	22.0313	16.0432	42.1811	1.9146	Bagley, R., 1990, Shang ritual bronzes: casting technique and vessel design, Archives of Asian Art, 43, 6-20.
Anyang	0.7309	22.0751	16.1347	42.521	1.9262	Bagley, R., 1990, Shang ritual bronzes: casting technique and vessel design, Archives of Asian Art, 43, 6-20.
Anyang	0.8887	17.4825	15.5367	37.9126	2.1686	Bagley, R., 1990, Shang ritual bronzes: casting technique and vessel design, Archives of Asian Art, 43, 6-20.
Anyang	0.7414	21.5657	15.9888	41.7274	1.9349	Bagley, R., 1990, Shang ritual bronzes: casting technique and vessel design, Archives of Asian Art, 43, 6-20.
Anyang	0.8894	17.4672	15.5354	37.869	2.168	Bagley, R., 1990, Shang ritual bronzes: casting technique and vessel design, Archives of Asian Art, 43, 6-20.
Anyang	0.8887	17.4581	15.515	37.8561	2.1684	Bagley, R., 1990, Shang ritual bronzes: casting technique and vessel design, Archives of Asian Art, 43, 6-20.
Anyang	0.8909	17.4338	15.5317	37.8295	2.1699	Bagley, R., 1990, Shang ritual bronzes: casting technique and vessel design, Archives of Asian Art, 43, 6-20.
Anyang	0.7431	21.4961	15.9738	41.6595	1.938	Bagley, R., 1990, Shang ritual bronzes: casting technique and vessel design, Archives of Asian Art, 43, 6-20.
Anyang	0.8906	17.4277	15.5211	37.7971	2.1688	Bagley, R., 1990, Shang ritual bronzes: casting technique and vessel design, Archives of Asian Art, 43, 6-20.
Anyang	0.8906	17.4277	15.5211	37.7971	2.1688	Bagley, R., 1990, Shang ritual bronzes: casting technique and vessel design, Archives of Asian Art, 43, 6-20.
Anyang	0.8559	18.2515	15.6215	38.6311	2.1166	Bagley, R., 1990, Shang ritual bronzes: casting technique and vessel design, Archives of Asian Art, 43, 6-20.
Anyang	0.7331	21.8484	16.017	42.069	1.9255	Bagley, R., 1990, Shang ritual bronzes: casting technique and vessel design, Archives of Asian Art, 43, 6-20.
Anyang	0.8645	18.0734	15.6244	38.3318	2.1209	Bagley, R., 1990, Shang ritual bronzes: casting technique and vessel design, Archives of Asian Art, 43, 6-20.
Anyang	0.886	17.5377	15.5384	37.9165	2.162	Bagley, R., 1990, Shang ritual bronzes: casting technique and vessel design, Archives of Asian Art, 43, 6-20.
Anyang	0.8856	17.5346	15.5287	37.8853	2.1606	Bagley, R., 1990, Shang ritual bronzes: casting technique and vessel design, Archives of Asian Art, 43, 6-20.
Anyang	0.8906	17.4398	15.5319	37.8427	2.1699	Bagley, R., 1990, Shang ritual bronzes: casting technique and vessel design, Archives of Asian Art, 43, 6-20.
Anyang	0.829	18.9107	15.677	39.1717	2.0714	Bagley, R., 1990, Shang ritual bronzes: casting technique and vessel design, Archives of Asian Art, 43, 6-20.
Anyang	0.9005	17.1438	15.438	38.4159	2.2408	Bagley, R., 1990, Shang ritual bronzes: casting technique and vessel design, Archives of Asian Art, 43, 6-20.
Anyang	0.8143	19.3237	15.7353	39.9652	2.0682	Bagley, R., 1990, Shang ritual bronzes: casting technique and vessel design, Archives of Asian Art, 43, 6-20.
Anyang	0.8523	18.315	15.6099	38.533	2.1039	Bagley, R., 1990, Shang ritual bronzes: casting technique and vessel design, Archives of Asian Art, 43, 6-20.
Anyang	0.8564	18.1818	15.5709	38.3091	2.107	Bagley, R., 1990, Shang ritual bronzes: casting technique and vessel design, Archives of Asian Art, 43, 6-20.
Anyang	0.856	18.1752	15.558	38.2588	2.105	Bagley, R., 1990, Shang ritual bronzes: casting technique and vessel design, Archives of Asian Art, 43, 6-20.
Anyang	0.8544	18.2415	15.5856	38.4093	2.1056	Bagley, R., 1990, Shang ritual bronzes: casting technique and vessel design, Archives of Asian Art, 43, 6-20.
Anyang	0.8542	18.2415	15.5819	38.3947	2.1048	Bagley, R., 1990, Shang ritual bronzes: casting technique and vessel design, Archives of Asian Art, 43, 6-20.
Anyang	0.7504	21.363	16.0308	42.2581	1.9781	Bagley, R., 1990, Shang ritual bronzes: casting technique and vessel design, Archives of Asian Art, 43, 6-20.
Anyang	0.7502	21.3675	16.0299	42.2607	1.9778	Bagley, R., 1990, Shang ritual bronzes: casting technique and vessel design, Archives of Asian Art, 43, 6-20.
Anyang	0.7356	21.7628	16.0087	41.8912	1.9249	Bagley, R., 1990, Shang ritual bronzes: casting technique and vessel design, Archives of Asian Art, 43, 6-20.
Anyang	0.8521	18.2949	15.5891	38.4248	2.1003	Bagley, R., 1990, Shang ritual bronzes: casting technique and vessel design, Archives of Asian Art, 43, 6-20.
Anyang	0.9062	19.5465	17.7131	40.2013	2.0567	Bagley, R., 1990, Shang ritual bronzes: casting technique and vessel design, Archives of Asian Art, 43, 6-20.
Anyang	0.8909	17.4398	15.5371	37.8549	2.1706	Bagley, R., 1990, Shang ritual bronzes: casting technique and vessel design, Archives of Asian Art, 43, 6-20.
Anyang	0.7565	21.1595	16.0072	41.9424	1.9822	Bagley, R., 1990, Shang ritual bronzes: casting technique and vessel design, Archives of Asian Art, 43, 6-20.
Anyang	0.8695	17.8731	15.5407	38.2806	2.1418	Bagley, R., 1990, Shang ritual bronzes: casting technique and vessel design, Archives of Asian Art, 43, 6-20.
Anyang	0.8184	19.1791	15.6962	39.3441	2.0514	Bagley, R., 1990, Shang ritual bronzes: casting technique and vessel design, Archives of Asian Art, 43, 6-20.
Anyang	0.8796	17.6897	15.5599	38.1072	2.1542	Bagley, R., 1990, Shang ritual bronzes: casting technique and vessel design, Archives of Asian Art, 43, 6-20.
Anyang	0.8899	17.4429	15.5224	37.8249	2.1685	Bagley, R., 1990, Shang ritual bronzes: casting technique and vessel design, Archives of Asian Art, 43, 6-20.
Anyang	0.8878	17.4948	15.5318	37.8709	2.1647	Bagley, R., 1990, Shang ritual bronzes: casting technique and vessel design, Archives of Asian Art, 43, 6-20.
Anyang	0.8418	18.577	15.6381	38.9634	2.0974	Bagley, R., 1990, Shang ritual bronzes: casting technique and vessel design, Archives of Asian Art, 43, 6-20.
Anyang	0.8759	17.7746	15.5688	38.187	2.1484	Bagley, R., 1990, Shang ritual bronzes: casting technique and vessel design, Archives of Asian Art, 43, 6-20.
Anyang	0.751	21.3584	16.0402	42.2683	1.979	Bagley, R., 1990, Shang ritual bronzes: casting technique and vessel design, Archives of Asian Art, 43, 6-20.
Anyang	0.8905	17.4277	15.5193	37.7919	2.1685	Bagley, R., 1990, Shang ritual bronzes: casting technique and vessel design, Archives of Asian Art, 43, 6-20.
Anyang	0.8832	17.5994	15.5438	37.9585	2.1568	Bagley, R., 1990, Shang ritual bronzes: casting technique and vessel design, Archives of Asian Art, 43, 6-20.
Anyang	0.8691	17.9695	15.6173	38.4043	2.1372	Bagley, R., 1990, Shang ritual bronzes: casting technique and vessel design, Archives of Asian Art, 43, 6-20.
Anyang	0.8687	17.9501	15.5933	38.336	2.1357	Bagley, R., 1990, Shang ritual bronzes: casting technique and vessel design, Archives of Asian Art, 43, 6-20.
Anyang	0.8689	17.9565	15.6024	38.3516	2.1358	Bagley, R., 1990, Shang ritual bronzes: casting technique and vessel design, Archives of Asian Art, 43, 6-20.
Anyang	0.8687	17.9598	15.6017	38.3549	2.1356	Bagley, R., 1990, Shang ritual bronzes: casting technique and vessel design, Archives of Asian Art, 43, 6-20.
Anyang	0.84648	18.743	15.8656	39.0998	2.0861	Peng, Z., Y. Liu, S. Liu, and J. Hua, 1999, 赣鄂豫地区商代青铜器和部分铜铅矿料来源的初探 Gan'eyu diqu shangdai qingtongqi he bufen tongqian kuangliao laiyuan de chutan, 自然科学史研究 Ziran kexueshi yanjiu, 18(3), 241-249.
Anyang	0.85442	18.001	15.3804	37.8615	2.1033	Peng, Z., Y. Liu, S. Liu, and J. Hua, 1999, 赣鄂豫地区商代青铜器和部分铜铅矿料来源的初探 Gan'eyu diqu shangdai qingtongqi he bufen tongqian kuangliao laiyuan de chutan, 自然科学史研究 Ziran kexueshi yanjiu, 18(3), 241-249.
Anyang	0.70131	24.636	17.2775	46.5596	1.8899	Peng, Z., Y. Liu, S. Liu, and J. Hua, 1999, 赣鄂豫地区商代青铜器和部分铜铅矿料来源的初探 Gan'eyu diqu shangdai qingtongqi he bufen tongqian kuangliao laiyuan de chutan, 自然科学史研究 Ziran kexueshi yanjiu, 18(3), 241-249.
Anyang	0.73602	21.974	16.1733	42.423	1.9306	Peng, Z., Y. Liu, S. Liu, and J. Hua, 1999, 赣鄂豫地区商代青铜器和部分铜铅矿料来源的初探 Gan'eyu diqu shangdai qingtongqi he bufen tongqian kuangliao laiyuan de chutan, 自然科学史研究 Ziran kexueshi yanjiu, 18(3), 241-249.
Anyang	0.72067	23.066	16.623	44.2844	1.9199	Peng, Z., Y. Liu, S. Liu, and J. Hua, 1999, 赣鄂豫地区商代青铜器和部分铜铅矿料来源的初探 Gan'eyu diqu shangdai qingtongqi he bufen tongqian kuangliao laiyuan de chutan, 自然科学史研究 Ziran kexueshi yanjiu, 18(3), 241-249.
Anyang	0.846452	18.7433	15.8653	39.1013	2.08615	Peng, Z., W. Sun, Y. Huang, X. Zhang, S. Liu, and B. Lu, 1997, 赣鄂皖诸地古代矿料去向的初步研究 Gan'ewan zhudi gudai kuangliao quxiang de chubu yanjiu, 考古 Kaogu, (7), 53-61.
Anyang	0.854421	18.8	16.0631	39.5434	2.10337	Peng, Z., W. Sun, Y. Huang, X. Zhang, S. Liu, and B. Lu, 1997, 赣鄂皖诸地古代矿料去向的初步研究 Gan'ewan zhudi gudai kuangliao quxiang de chubu yanjiu, 考古 Kaogu, (7), 53-61.
Anyang	0.701318	24.6369	17.2783	46.5635	1.88999	Peng, Z., W. Sun, Y. Huang, X. Zhang, S. Liu, and B. Lu, 1997, 赣鄂皖诸地古代矿料去向的初步研究 Gan'ewan zhudi gudai kuangliao quxiang de chubu yanjiu, 考古 Kaogu, (7), 53-61.
Anyang	0.736021	21.9744	16.1736	42.4247	1.93064	Peng, Z., W. Sun, Y. Huang, X. Zhang, S. Liu, and B. Lu, 1997, 赣鄂皖诸地古代矿料去向的初步研究 Gan'ewan zhudi gudai kuangliao quxiang de chubu yanjiu, 考古 Kaogu, (7), 53-61.
Anyang	0.720672	23.0666	16.6235	44.2856	1.9199	Peng, Z., W. Sun, Y. Huang, X. Zhang, S. Liu, and B. Lu, 1997, 赣鄂皖诸地古代矿料去向的初步研究 Gan'ewan zhudi gudai kuangliao quxiang de chubu yanjiu, 考古 Kaogu, (7), 53-61.
Anyang	0.7165	22.6933	16.2602	43.4716	1.9156	Liu, J., 2015, 陕北地区出土商周时期青铜器的科学分析研究——兼论商代晚期晋陕高原与安阳殷墟的文化联系 Shaanbe diqu chutu shangzhou shiqi qingtongqi de kexue fenxi yanjiu-- jianlun shangdai wanqi Jinshaan gaoyuan yu Anyang de wenhua lianxi University of Science and Technology Beijing.
Anyang	0.7615	21.0226	16.0079	41.643	1.9809	Liu, J., 2015, 陕北地区出土商周时期青铜器的科学分析研究——兼论商代晚期晋陕高原与安阳殷墟的文化联系 Shaanbe diqu chutu shangzhou shiqi qingtongqi de kexue fenxi yanjiu-- jianlun shangdai wanqi Jinshaan gaoyuan yu Anyang de wenhua lianxi University of Science and Technology Beijing.
Anyang	0.736	21.7657	16.0195	42.2087	1.9392	Liu, J., 2015, 陕北地区出土商周时期青铜器的科学分析研究——兼论商代晚期晋陕高原与安阳殷墟的文化联系 Shaanbe diqu chutu shangzhou shiqi qingtongqi de kexue fenxi yanjiu-- jianlun shangdai wanqi Jinshaan gaoyuan yu Anyang de wenhua lianxi University of Science and Technology Beijing.
Anyang	0.7052	23.1138	16.3017	43.1527	1.867	Liu, J., 2015, 陕北地区出土商周时期青铜器的科学分析研究——兼论商代晚期晋陕高原与安阳殷墟的文化联系 Shaanbe diqu chutu shangzhou shiqi qingtongqi de kexue fenxi yanjiu-- jianlun shangdai wanqi Jinshaan gaoyuan yu Anyang de wenhua lianxi University of Science and Technology Beijing.
Anyang	0.7178	22.4573	16.1195	43.0565	1.9172	Liu, J., 2015, 陕北地区出土商周时期青铜器的科学分析研究——兼论商代晚期晋陕高原与安阳殷墟的文化联系 Shaanbe diqu chutu shangzhou shiqi qingtongqi de kexue fenxi yanjiu-- jianlun shangdai wanqi Jinshaan gaoyuan yu Anyang de wenhua lianxi University of Science and Technology Beijing.
Anyang	0.7497	20.9508	15.7055	40.9013	1.9523	Liu, J., 2015, 陕北地区出土商周时期青铜器的科学分析研究——兼论商代晚期晋陕高原与安阳殷墟的文化联系 Shaanbe diqu chutu shangzhou shiqi qingtongqi de kexue fenxi yanjiu-- jianlun shangdai wanqi Jinshaan gaoyuan yu Anyang de wenhua lianxi University of Science and Technology Beijing.
Anyang	0.795	19.8417	15.7742	40.3936	2.0358	Liu, J., 2015, 陕北地区出土商周时期青铜器的科学分析研究——兼论商代晚期晋陕高原与安阳殷墟的文化联系 Shaanbe diqu chutu shangzhou shiqi qingtongqi de kexue fenxi yanjiu-- jianlun shangdai wanqi Jinshaan gaoyuan yu Anyang de wenhua lianxi University of Science and Technology Beijing.
Anyang	0.7447	21.4559	15.9787	41.7295	1.9449	Liu, J., 2015, 陕北地区出土商周时期青铜器的科学分析研究——兼论商代晚期晋陕高原与安阳殷墟的文化联系 Shaanbe diqu chutu shangzhou shiqi qingtongqi de kexue fenxi yanjiu-- jianlun shangdai wanqi Jinshaan gaoyuan yu Anyang de wenhua lianxi University of Science and Technology Beijing.
Anyang	0.7424	21.5246	15.9803	41.7154	1.9381	Liu, J., 2015, 陕北地区出土商周时期青铜器的科学分析研究——兼论商代晚期晋陕高原与安阳殷墟的文化联系 Shaanbe diqu chutu shangzhou shiqi qingtongqi de kexue fenxi yanjiu-- jianlun shangdai wanqi Jinshaan gaoyuan yu Anyang de wenhua lianxi University of Science and Technology Beijing.
Anyang	0.7299	21.9245	16.0038	42.0448	1.9176	Liu, J., 2015, 陕北地区出土商周时期青铜器的科学分析研究——兼论商代晚期晋陕高原与安阳殷墟的文化联系 Shaanbe diqu chutu shangzhou shiqi qingtongqi de kexue fenxi yanjiu-- jianlun shangdai wanqi Jinshaan gaoyuan yu Anyang de wenhua lianxi University of Science and Technology Beijing.
Anyang	0.7241	22.0919	15.9975	42.1246	1.9068	Liu, J., 2015, 陕北地区出土商周时期青铜器的科学分析研究——兼论商代晚期晋陕高原与安阳殷墟的文化联系 Shaanbe diqu chutu shangzhou shiqi qingtongqi de kexue fenxi yanjiu-- jianlun shangdai wanqi Jinshaan gaoyuan yu Anyang de wenhua lianxi University of Science and Technology Beijing.
Anyang	0.7776	20.35	15.8252	40.5396	1.9921	Liu, J., 2015, 陕北地区出土商周时期青铜器的科学分析研究——兼论商代晚期晋陕高原与安阳殷墟的文化联系 Shaanbe diqu chutu shangzhou shiqi qingtongqi de kexue fenxi yanjiu-- jianlun shangdai wanqi Jinshaan gaoyuan yu Anyang de wenhua lianxi University of Science and Technology Beijing.
Anyang	0.7669	20.611	15.8063	40.8253	1.9807	Liu, J., 2015, 陕北地区出土商周时期青铜器的科学分析研究——兼论商代晚期晋陕高原与安阳殷墟的文化联系 Shaanbe diqu chutu shangzhou shiqi qingtongqi de kexue fenxi yanjiu-- jianlun shangdai wanqi Jinshaan gaoyuan yu Anyang de wenhua lianxi University of Science and Technology Beijing.
Anyang	0.822	18.2484	15.0002	37.751	2.0687	Liu, J., 2015, 陕北地区出土商周时期青铜器的科学分析研究——兼论商代晚期晋陕高原与安阳殷墟的文化联系 Shaanbe diqu chutu shangzhou shiqi qingtongqi de kexue fenxi yanjiu-- jianlun shangdai wanqi Jinshaan gaoyuan yu Anyang de wenhua lianxi University of Science and Technology Beijing.
Anyang	0.7746	20.2886	15.7159	40.1719	1.98	Liu, J., 2015, 陕北地区出土商周时期青铜器的科学分析研究——兼论商代晚期晋陕高原与安阳殷墟的文化联系 Shaanbe diqu chutu shangzhou shiqi qingtongqi de kexue fenxi yanjiu-- jianlun shangdai wanqi Jinshaan gaoyuan yu Anyang de wenhua lianxi University of Science and Technology Beijing.
Anyang	0.7279	21.9885	16.0059	42.0093	1.9106	Liu, J., 2015, 陕北地区出土商周时期青铜器的科学分析研究——兼论商代晚期晋陕高原与安阳殷墟的文化联系 Shaanbe diqu chutu shangzhou shiqi qingtongqi de kexue fenxi yanjiu-- jianlun shangdai wanqi Jinshaan gaoyuan yu Anyang de wenhua lianxi University of Science and Technology Beijing.
Anyang	0.7697	19.942	15.3487	39.5723	1.9844	Liu, J., 2015, 陕北地区出土商周时期青铜器的科学分析研究——兼论商代晚期晋陕高原与安阳殷墟的文化联系 Shaanbe diqu chutu shangzhou shiqi qingtongqi de kexue fenxi yanjiu-- jianlun shangdai wanqi Jinshaan gaoyuan yu Anyang de wenhua lianxi University of Science and Technology Beijing.
Anyang	0.7291	21.8313	15.9194	41.7293	1.9112	Liu, J., 2015, 陕北地区出土商周时期青铜器的科学分析研究——兼论商代晚期晋陕高原与安阳殷墟的文化联系 Shaanbe diqu chutu shangzhou shiqi qingtongqi de kexue fenxi yanjiu-- jianlun shangdai wanqi Jinshaan gaoyuan yu Anyang de wenhua lianxi University of Science and Technology Beijing.
Anyang	0.7669	20.5551	15.7641	40.5691	1.9737	Liu, J., 2015, 陕北地区出土商周时期青铜器的科学分析研究——兼论商代晚期晋陕高原与安阳殷墟的文化联系 Shaanbe diqu chutu shangzhou shiqi qingtongqi de kexue fenxi yanjiu-- jianlun shangdai wanqi Jinshaan gaoyuan yu Anyang de wenhua lianxi University of Science and Technology Beijing.
Anyang	0.7808	19.8362	15.4881	39.6087	1.9968	Liu, J., 2015, 陕北地区出土商周时期青铜器的科学分析研究——兼论商代晚期晋陕高原与安阳殷墟的文化联系 Shaanbe diqu chutu shangzhou shiqi qingtongqi de kexue fenxi yanjiu-- jianlun shangdai wanqi Jinshaan gaoyuan yu Anyang de wenhua lianxi University of Science and Technology Beijing.
Anyang	0.7755	18.2961	14.1891	36.3413	1.9863	Liu, J., 2015, 陕北地区出土商周时期青铜器的科学分析研究——兼论商代晚期晋陕高原与安阳殷墟的文化联系 Shaanbe diqu chutu shangzhou shiqi qingtongqi de kexue fenxi yanjiu-- jianlun shangdai wanqi Jinshaan gaoyuan yu Anyang de wenhua lianxi University of Science and Technology Beijing.
Anyang	0.7204	22.4195	16.1501	42.7195	1.9055	Liu, J., 2015, 陕北地区出土商周时期青铜器的科学分析研究——兼论商代晚期晋陕高原与安阳殷墟的文化联系 Shaanbe diqu chutu shangzhou shiqi qingtongqi de kexue fenxi yanjiu-- jianlun shangdai wanqi Jinshaan gaoyuan yu Anyang de wenhua lianxi University of Science and Technology Beijing.
Anyang	0.7506	21.2825	15.9749	41.6088	1.9551	Liu, J., 2015, 陕北地区出土商周时期青铜器的科学分析研究——兼论商代晚期晋陕高原与安阳殷墟的文化联系 Shaanbe diqu chutu shangzhou shiqi qingtongqi de kexue fenxi yanjiu-- jianlun shangdai wanqi Jinshaan gaoyuan yu Anyang de wenhua lianxi University of Science and Technology Beijing.
Anyang	0.7982	19.1779	15.3082	38.7912	2.0227	Liu, J., 2015, 陕北地区出土商周时期青铜器的科学分析研究——兼论商代晚期晋陕高原与安阳殷墟的文化联系 Shaanbe diqu chutu shangzhou shiqi qingtongqi de kexue fenxi yanjiu-- jianlun shangdai wanqi Jinshaan gaoyuan yu Anyang de wenhua lianxi University of Science and Technology Beijing.
Anyang	0.7329	21.8812	16.0362	42.1459	1.9261	Liu, J., 2015, 陕北地区出土商周时期青铜器的科学分析研究——兼论商代晚期晋陕高原与安阳殷墟的文化联系 Shaanbe diqu chutu shangzhou shiqi qingtongqi de kexue fenxi yanjiu-- jianlun shangdai wanqi Jinshaan gaoyuan yu Anyang de wenhua lianxi University of Science and Technology Beijing.
Anyang	0.737	21.7099	15.9999	41.9085	1.9304	Liu, J., 2015, 陕北地区出土商周时期青铜器的科学分析研究——兼论商代晚期晋陕高原与安阳殷墟的文化联系 Shaanbe diqu chutu shangzhou shiqi qingtongqi de kexue fenxi yanjiu-- jianlun shangdai wanqi Jinshaan gaoyuan yu Anyang de wenhua lianxi University of Science and Technology Beijing.
Anyang	0.7458	21.4121	15.9681	41.5523	1.9406	Liu, J., 2015, 陕北地区出土商周时期青铜器的科学分析研究——兼论商代晚期晋陕高原与安阳殷墟的文化联系 Shaanbe diqu chutu shangzhou shiqi qingtongqi de kexue fenxi yanjiu-- jianlun shangdai wanqi Jinshaan gaoyuan yu Anyang de wenhua lianxi University of Science and Technology Beijing.
Anyang	0.7271	21.7645	15.8255	41.8712	1.9238	Liu, J., 2015, 陕北地区出土商周时期青铜器的科学分析研究——兼论商代晚期晋陕高原与安阳殷墟的文化联系 Shaanbe diqu chutu shangzhou shiqi qingtongqi de kexue fenxi yanjiu-- jianlun shangdai wanqi Jinshaan gaoyuan yu Anyang de wenhua lianxi University of Science and Technology Beijing.
Anyang	0.7279	22.2038	16.1626	42.7185	1.924	Liu, J., 2015, 陕北地区出土商周时期青铜器的科学分析研究——兼论商代晚期晋陕高原与安阳殷墟的文化联系 Shaanbe diqu chutu shangzhou shiqi qingtongqi de kexue fenxi yanjiu-- jianlun shangdai wanqi Jinshaan gaoyuan yu Anyang de wenhua lianxi University of Science and Technology Beijing.
Anyang	0.7405	21.662	16.0398	41.902	1.9344	Liu, J., 2015, 陕北地区出土商周时期青铜器的科学分析研究——兼论商代晚期晋陕高原与安阳殷墟的文化联系 Shaanbe diqu chutu shangzhou shiqi qingtongqi de kexue fenxi yanjiu-- jianlun shangdai wanqi Jinshaan gaoyuan yu Anyang de wenhua lianxi University of Science and Technology Beijing.
Anyang	0.7464	21.3287	15.9205	41.4113	1.9416	Liu, J., 2015, 陕北地区出土商周时期青铜器的科学分析研究——兼论商代晚期晋陕高原与安阳殷墟的文化联系 Shaanbe diqu chutu shangzhou shiqi qingtongqi de kexue fenxi yanjiu-- jianlun shangdai wanqi Jinshaan gaoyuan yu Anyang de wenhua lianxi University of Science and Technology Beijing.
Anyang	0.8973	16.7582	15.0369	36.4486	2.175	Liu, J., 2015, 陕北地区出土商周时期青铜器的科学分析研究——兼论商代晚期晋陕高原与安阳殷墟的文化联系 Shaanbe diqu chutu shangzhou shiqi qingtongqi de kexue fenxi yanjiu-- jianlun shangdai wanqi Jinshaan gaoyuan yu Anyang de wenhua lianxi University of Science and Technology Beijing.
Anyang	0.794	19.853	15.7633	39.9752	2.0136	Liu, J., 2015, 陕北地区出土商周时期青铜器的科学分析研究——兼论商代晚期晋陕高原与安阳殷墟的文化联系 Shaanbe diqu chutu shangzhou shiqi qingtongqi de kexue fenxi yanjiu-- jianlun shangdai wanqi Jinshaan gaoyuan yu Anyang de wenhua lianxi University of Science and Technology Beijing.
Anyang	0.8698	17.826	15.505	38.393	2.1538	Liu, J., 2015, 陕北地区出土商周时期青铜器的科学分析研究——兼论商代晚期晋陕高原与安阳殷墟的文化联系 Shaanbe diqu chutu shangzhou shiqi qingtongqi de kexue fenxi yanjiu-- jianlun shangdai wanqi Jinshaan gaoyuan yu Anyang de wenhua lianxi University of Science and Technology Beijing.
Anyang	0.8239	18.986	15.6418	38.9886	2.0535	Liu, J., 2015, 陕北地区出土商周时期青铜器的科学分析研究——兼论商代晚期晋陕高原与安阳殷墟的文化联系 Shaanbe diqu chutu shangzhou shiqi qingtongqi de kexue fenxi yanjiu-- jianlun shangdai wanqi Jinshaan gaoyuan yu Anyang de wenhua lianxi University of Science and Technology Beijing.
Anyang	0.847	18.4196	15.6013	38.4492	2.0873	Liu, J., 2015, 陕北地区出土商周时期青铜器的科学分析研究——兼论商代晚期晋陕高原与安阳殷墟的文化联系 Shaanbe diqu chutu shangzhou shiqi qingtongqi de kexue fenxi yanjiu-- jianlun shangdai wanqi Jinshaan gaoyuan yu Anyang de wenhua lianxi University of Science and Technology Beijing.
Anyang	0.8435	18.3846	15.5079	38.343	2.0856	Liu, J., 2015, 陕北地区出土商周时期青铜器的科学分析研究——兼论商代晚期晋陕高原与安阳殷墟的文化联系 Shaanbe diqu chutu shangzhou shiqi qingtongqi de kexue fenxi yanjiu-- jianlun shangdai wanqi Jinshaan gaoyuan yu Anyang de wenhua lianxi University of Science and Technology Beijing.
Anyang	0.8122	18.9289	15.373	38.597	2.039	Liu, J., 2015, 陕北地区出土商周时期青铜器的科学分析研究——兼论商代晚期晋陕高原与安阳殷墟的文化联系 Shaanbe diqu chutu shangzhou shiqi qingtongqi de kexue fenxi yanjiu-- jianlun shangdai wanqi Jinshaan gaoyuan yu Anyang de wenhua lianxi University of Science and Technology Beijing.
Anyang	0.8367	18.6416	15.598	38.6648	2.0741	Liu, J., 2015, 陕北地区出土商周时期青铜器的科学分析研究——兼论商代晚期晋陕高原与安阳殷墟的文化联系 Shaanbe diqu chutu shangzhou shiqi qingtongqi de kexue fenxi yanjiu-- jianlun shangdai wanqi Jinshaan gaoyuan yu Anyang de wenhua lianxi University of Science and Technology Beijing.
Anyang	0.7182	22.4227	16.1035	42.3597	1.8891	Liu, J., 2015, 陕北地区出土商周时期青铜器的科学分析研究——兼论商代晚期晋陕高原与安阳殷墟的文化联系 Shaanbe diqu chutu shangzhou shiqi qingtongqi de kexue fenxi yanjiu-- jianlun shangdai wanqi Jinshaan gaoyuan yu Anyang de wenhua lianxi University of Science and Technology Beijing.
Anyang	0.8641	18.0342	15.5829	38.373	2.1278	Liu, J., 2015, 陕北地区出土商周时期青铜器的科学分析研究——兼论商代晚期晋陕高原与安阳殷墟的文化联系 Shaanbe diqu chutu shangzhou shiqi qingtongqi de kexue fenxi yanjiu-- jianlun shangdai wanqi Jinshaan gaoyuan yu Anyang de wenhua lianxi University of Science and Technology Beijing.
Anyang	0.8876	17.3835	15.4297	37.5763	2.1616	Liu, J., 2015, 陕北地区出土商周时期青铜器的科学分析研究——兼论商代晚期晋陕高原与安阳殷墟的文化联系 Shaanbe diqu chutu shangzhou shiqi qingtongqi de kexue fenxi yanjiu-- jianlun shangdai wanqi Jinshaan gaoyuan yu Anyang de wenhua lianxi University of Science and Technology Beijing.
Anyang	0.8823	17.4521	15.3975	37.6012	2.1545	Liu, J., 2015, 陕北地区出土商周时期青铜器的科学分析研究——兼论商代晚期晋陕高原与安阳殷墟的文化联系 Shaanbe diqu chutu shangzhou shiqi qingtongqi de kexue fenxi yanjiu-- jianlun shangdai wanqi Jinshaan gaoyuan yu Anyang de wenhua lianxi University of Science and Technology Beijing.
Anyang	0.8311	18.7986	15.6243	38.8917	2.0689	Liu, J., 2015, 陕北地区出土商周时期青铜器的科学分析研究——兼论商代晚期晋陕高原与安阳殷墟的文化联系 Shaanbe diqu chutu shangzhou shiqi qingtongqi de kexue fenxi yanjiu-- jianlun shangdai wanqi Jinshaan gaoyuan yu Anyang de wenhua lianxi University of Science and Technology Beijing.
Anyang	0.8533	18.2277	15.5529	38.5539	2.1151	Liu, J., 2015, 陕北地区出土商周时期青铜器的科学分析研究——兼论商代晚期晋陕高原与安阳殷墟的文化联系 Shaanbe diqu chutu shangzhou shiqi qingtongqi de kexue fenxi yanjiu-- jianlun shangdai wanqi Jinshaan gaoyuan yu Anyang de wenhua lianxi University of Science and Technology Beijing.
Anyang	0.8902	17.431	15.517	37.781	2.1675	Liu, J., 2015, 陕北地区出土商周时期青铜器的科学分析研究——兼论商代晚期晋陕高原与安阳殷墟的文化联系 Shaanbe diqu chutu shangzhou shiqi qingtongqi de kexue fenxi yanjiu-- jianlun shangdai wanqi Jinshaan gaoyuan yu Anyang de wenhua lianxi University of Science and Technology Beijing.
Anyang	0.8893	17.465	15.532	37.835	2.1663	Liu, J., 2015, 陕北地区出土商周时期青铜器的科学分析研究——兼论商代晚期晋陕高原与安阳殷墟的文化联系 Shaanbe diqu chutu shangzhou shiqi qingtongqi de kexue fenxi yanjiu-- jianlun shangdai wanqi Jinshaan gaoyuan yu Anyang de wenhua lianxi University of Science and Technology Beijing.
Anyang	0.8899	17.439	15.52	37.793	2.167	Liu, J., 2015, 陕北地区出土商周时期青铜器的科学分析研究——兼论商代晚期晋陕高原与安阳殷墟的文化联系 Shaanbe diqu chutu shangzhou shiqi qingtongqi de kexue fenxi yanjiu-- jianlun shangdai wanqi Jinshaan gaoyuan yu Anyang de wenhua lianxi University of Science and Technology Beijing.
Anyang	0.8888	17.47	15.527	37.828	2.1653	Liu, J., 2015, 陕北地区出土商周时期青铜器的科学分析研究——兼论商代晚期晋陕高原与安阳殷墟的文化联系 Shaanbe diqu chutu shangzhou shiqi qingtongqi de kexue fenxi yanjiu-- jianlun shangdai wanqi Jinshaan gaoyuan yu Anyang de wenhua lianxi University of Science and Technology Beijing.
Anyang	0.8906	17.418	15.512	37.762	2.168	Liu, J., 2015, 陕北地区出土商周时期青铜器的科学分析研究——兼论商代晚期晋陕高原与安阳殷墟的文化联系 Shaanbe diqu chutu shangzhou shiqi qingtongqi de kexue fenxi yanjiu-- jianlun shangdai wanqi Jinshaan gaoyuan yu Anyang de wenhua lianxi University of Science and Technology Beijing.
Anyang	0.8903	17.413	15.503	37.736	2.1672	Liu, J., 2015, 陕北地区出土商周时期青铜器的科学分析研究——兼论商代晚期晋陕高原与安阳殷墟的文化联系 Shaanbe diqu chutu shangzhou shiqi qingtongqi de kexue fenxi yanjiu-- jianlun shangdai wanqi Jinshaan gaoyuan yu Anyang de wenhua lianxi University of Science and Technology Beijing.
Anyang	0.747055	21.305	15.916	41.323	1.93959	Tian, J., Z. Jin, R. Li, L. Yan, and J. Cui, 2010, An elemetnal and lead-isotopic study on bronze helmets from royal tomb No.1004 in Yin ruins, Archaeometry 52(6), 1002-1014.
Anyang	0.72903	21.984	16.027	42.547	1.93536	Tian, J., Z. Jin, R. Li, L. Yan, and J. Cui, 2010, An elemetnal and lead-isotopic study on bronze helmets from royal tomb No.1004 in Yin ruins, Archaeometry 52(6), 1002-1014.
Anyang	0.735893	21.692	15.963	41.71	1.92283	Tian, J., Z. Jin, R. Li, L. Yan, and J. Cui, 2010, An elemetnal and lead-isotopic study on bronze helmets from royal tomb No.1004 in Yin ruins, Archaeometry 52(6), 1002-1014.
Anyang	0.742041	21.484	15.942	41.509	1.93209	Tian, J., Z. Jin, R. Li, L. Yan, and J. Cui, 2010, An elemetnal and lead-isotopic study on bronze helmets from royal tomb No.1004 in Yin ruins, Archaeometry 52(6), 1002-1014.
Anyang	0.81216	19.325	15.695	39.232	2.03012	Tian, J., Z. Jin, R. Li, L. Yan, and J. Cui, 2010, An elemetnal and lead-isotopic study on bronze helmets from royal tomb No.1004 in Yin ruins, Archaeometry 52(6), 1002-1014.
Anyang	0.708219	23.031	16.311	44.067	1.91338	Tian, J., Z. Jin, R. Li, L. Yan, and J. Cui, 2010, An elemetnal and lead-isotopic study on bronze helmets from royal tomb No.1004 in Yin ruins, Archaeometry 52(6), 1002-1014.
Anyang	0.724121	22.122	16.019	42.117	1.90385	Tian, J., Z. Jin, R. Li, L. Yan, and J. Cui, 2010, An elemetnal and lead-isotopic study on bronze helmets from royal tomb No.1004 in Yin ruins, Archaeometry 52(6), 1002-1014.
Anyang	0.803	19.23	15.54	39.94	2.077	Jin, Z., 2008, 中国铅同位素考古 Zhongguo qiantongweisu kaogu, Press of University of Science and Technology, Beijing. Page 77-78
Anyang	0.759	20.76	15.76	41.68	2.008	Jin, Z., 2008, 中国铅同位素考古 Zhongguo qiantongweisu kaogu, Press of University of Science and Technology, Beijing. Page 77-78
Anyang	0.771	19.94	15.37	39.98	2.005	Jin, Z., 2008, 中国铅同位素考古 Zhongguo qiantongweisu kaogu, Press of University of Science and Technology, Beijing. Page 77-78
Anyang	0.783	20.49	16.04	41.57	2.029	Jin, Z., 2008, 中国铅同位素考古 Zhongguo qiantongweisu kaogu, Press of University of Science and Technology, Beijing. Page 77-78
Anyang	0.753	21.53	16.21	42.08	1.955	Jin, Z., 2008, 中国铅同位素考古 Zhongguo qiantongweisu kaogu, Press of University of Science and Technology, Beijing. Page 77-78
Anyang	0.75	22.5	16.87	43.5	1.933	Jin, Z., 2008, 中国铅同位素考古 Zhongguo qiantongweisu kaogu, Press of University of Science and Technology, Beijing. Page 77-78
Anyang	0.851	18.37	15.63	39.13	2.13	Jin, Z., 2008, 中国铅同位素考古 Zhongguo qiantongweisu kaogu, Press of University of Science and Technology, Beijing. Page 77-78
Anyang	0.871	17.53	15.26	37.35	2.131	Jin, Z., 2008, 中国铅同位素考古 Zhongguo qiantongweisu kaogu, Press of University of Science and Technology, Beijing. Page 77-78
Anyang	0.867	17.63	15.27	37.62	2.135	Jin, Z., 2008, 中国铅同位素考古 Zhongguo qiantongweisu kaogu, Press of University of Science and Technology, Beijing. Page 77-78
Anyang	0.847	18.74	15.88	39.47	2.106	Jin, Z., 2008, 中国铅同位素考古 Zhongguo qiantongweisu kaogu, Press of University of Science and Technology, Beijing. Page 77-78
Anyang	0.844	18.88	15.94	39.56	2.095	Jin, Z., 2008, 中国铅同位素考古 Zhongguo qiantongweisu kaogu, Press of University of Science and Technology, Beijing. Page 77-78
Anyang	0.872	17.51	15.26	37.65	2.15	Jin, Z., 2008, 中国铅同位素考古 Zhongguo qiantongweisu kaogu, Press of University of Science and Technology, Beijing. Page 77-78
Northern Shaanxi Late Shang	0.8342	18.755	15.645	39.039	2.0815	Cao, D., 2014, The loess highland in a trading network (1300-1050BC), Princeton University.
Northern Shaanxi Late Shang	0.8324	18.784	15.635	38.975	2.0749	Cao, D., 2014, The loess highland in a trading network (1300-1050BC), Princeton University.
Northern Shaanxi Late Shang	0.8314	18.877	15.693	39.199	2.0766	Cao, D., 2014, The loess highland in a trading network (1300-1050BC), Princeton University.
Northern Shaanxi Late Shang	0.8011	19.696	15.779	40.011	2.0314	Cao, D., 2014, The loess highland in a trading network (1300-1050BC), Princeton University.
Northern Shaanxi Late Shang	0.8525	18.334	15.63	38.672	2.1093	Cao, D., 2014, The loess highland in a trading network (1300-1050BC), Princeton University.
Northern Shaanxi Late Shang	0.8866	17.514	15.527	37.845	2.1609	Cao, D., 2014, The loess highland in a trading network (1300-1050BC), Princeton University.
Northern Shaanxi Late Shang	0.8594	18.105	15.559	38.309	2.1159	Cao, D., 2014, The loess highland in a trading network (1300-1050BC), Princeton University.
Northern Shaanxi Late Shang	0.8379	18.706	15.674	39.048	2.0875	Cao, D., 2014, The loess highland in a trading network (1300-1050BC), Princeton University.
Northern Shaanxi Late Shang	0.8009	19.774	15.837	40.252	2.0355	Cao, D., 2014, The loess highland in a trading network (1300-1050BC), Princeton University.
Northern Shaanxi Late Shang	0.8369	18.595	15.562	38.464	2.0685	Cao, D., 2014, The loess highland in a trading network (1300-1050BC), Princeton University.
Northern Shaanxi Late Shang	0.8167	19.332	15.788	39.867	2.0622	Cao, D., 2014, The loess highland in a trading network (1300-1050BC), Princeton University.
Northern Shaanxi Late Shang	0.8013	19.63	15.73	39.895	2.0323	Cao, D., 2014, The loess highland in a trading network (1300-1050BC), Princeton University.
Northern Shaanxi Late Shang	0.8329	18.774	15.637	38.956	2.075	Cao, D., 2014, The loess highland in a trading network (1300-1050BC), Princeton University.
Northern Shaanxi Late Shang	0.8025	19.639	15.761	40.041	2.0389	Cao, D., 2014, The loess highland in a trading network (1300-1050BC), Princeton University.
Northern Shaanxi Late Shang	0.8006	19.621	15.708	39.764	2.0266	Cao, D., 2014, The loess highland in a trading network (1300-1050BC), Princeton University.
Northern Shaanxi Late Shang	0.8435	18.443	15.557	38.545	2.09	Cao, D., 2014, The loess highland in a trading network (1300-1050BC), Princeton University.
Northern Shaanxi Late Shang	0.8357	18.682	15.613	38.853	2.0797	Cao, D., 2014, The loess highland in a trading network (1300-1050BC), Princeton University.
Northern Shaanxi Late Shang	0.8706	17.794	15.492	37.96	2.1333	Cao, D., 2014, The loess highland in a trading network (1300-1050BC), Princeton University.
Northern Shaanxi Late Shang	0.8966	17.149	15.376	37.16	2.1669	Cao, D., 2014, The loess highland in a trading network (1300-1050BC), Princeton University.
Northern Shaanxi Late Shang	0.8741	17.706	15.476	37.848	2.1377	Cao, D., 2014, The loess highland in a trading network (1300-1050BC), Princeton University.
Northern Shaanxi Late Shang	0.8741	17.662	15.439	37.726	2.136	Cao, D., 2014, The loess highland in a trading network (1300-1050BC), Princeton University.
Northern Shaanxi Late Shang	0.8605	18.085	15.562	38.245	2.1147	Cao, D., 2014, The loess highland in a trading network (1300-1050BC), Princeton University.
Northern Shaanxi Late Shang	0.8287	18.888	15.653	39.114	2.0708	Cao, D., 2014, The loess highland in a trading network (1300-1050BC), Princeton University.
Northern Shaanxi Late Shang	0.8568	18.12	15.526	38.165	2.1062	Cao, D., 2014, The loess highland in a trading network (1300-1050BC), Princeton University.
Northern Shaanxi Late Shang	0.8331	18.752	15.622	38.845	2.0715	Cao, D., 2014, The loess highland in a trading network (1300-1050BC), Princeton University.
Northern Shaanxi Late Shang	0.801	19.714	15.792	39.874	2.0227	Cao, D., 2014, The loess highland in a trading network (1300-1050BC), Princeton University.
Northern Shaanxi Late Shang	0.8075	19.551	15.788	39.835	2.0374	Cao, D., 2014, The loess highland in a trading network (1300-1050BC), Princeton University.
Northern Shaanxi Late Shang	0.8749	17.828	15.598	38.296	2.1481	Cao, D., 2014, The loess highland in a trading network (1300-1050BC), Princeton University.
Northern Shaanxi Late Shang	0.8064	19.503	15.728	39.798	2.0406	Cao, D., 2014, The loess highland in a trading network (1300-1050BC), Princeton University.
Northern Shaanxi Late Shang	0.7287	21.965	16.005	42.036	1.9138	Cao, D., 2014, The loess highland in a trading network (1300-1050BC), Princeton University.
Northern Shaanxi Late Shang	0.7823	20.203	15.805	40.324	1.9959	Cao, D., 2014, The loess highland in a trading network (1300-1050BC), Princeton University.
Northern Shaanxi Late Shang	0.7751	20.492	15.883	41.135	2.0074	Cao, D., 2014, The loess highland in a trading network (1300-1050BC), Princeton University.
Northern Shaanxi Late Shang	0.782	20.313	15.885	40.964	2.0166	Cao, D., 2014, The loess highland in a trading network (1300-1050BC), Princeton University.
Northern Shaanxi Late Shang	0.733	21.858	16.022	41.99	1.921	Cao, D., 2014, The loess highland in a trading network (1300-1050BC), Princeton University.
Northern Shaanxi Late Shang	0.7369	21.795	16.061	42.163	1.9345	Cao, D., 2014, The loess highland in a trading network (1300-1050BC), Princeton University.
Northern Shaanxi Late Shang	0.7511	21.186	15.912	41.321	1.9504	Cao, D., 2014, The loess highland in a trading network (1300-1050BC), Princeton University.
Northern Shaanxi Late Shang	0.7545	21.299	16.07	42.11	1.9771	Cao, D., 2014, The loess highland in a trading network (1300-1050BC), Princeton University.
Northern Shaanxi Late Shang	0.89	17.45	15.531	37.82	2.1673	Cao, D., 2014, The loess highland in a trading network (1300-1050BC), Princeton University.
Northern Shaanxi Late Shang	0.8757	17.792	15.58	38.189	2.1465	Cao, D., 2014, The loess highland in a trading network (1300-1050BC), Princeton University.
Northern Shaanxi Late Shang	0.8225	19.156	15.755	39.564	2.0654	Cao, D., 2014, The loess highland in a trading network (1300-1050BC), Princeton University.
Northern Shaanxi Late Shang	0.8291	18.858	15.636	38.841	2.0597	Cao, D., 2014, The loess highland in a trading network (1300-1050BC), Princeton University.
Northern Shaanxi Late Shang	0.8549	18.239	15.592	38.509	2.1114	Cao, D., 2014, The loess highland in a trading network (1300-1050BC), Princeton University.
Northern Shaanxi Late Shang	0.8461	18.348	15.524	38.142	2.0788	Cao, D., 2014, The loess highland in a trading network (1300-1050BC), Princeton University.
Northern Shaanxi Late Shang	0.8294	18.818	15.607	38.82	2.0629	Cao, D., 2014, The loess highland in a trading network (1300-1050BC), Princeton University.
Northern Shaanxi Late Shang	0.8061	19.489	15.71	39.481	2.0258	Cao, D., 2014, The loess highland in a trading network (1300-1050BC), Princeton University.
Northern Shaanxi Late Shang	0.8072	19.507	15.746	39.586	2.0293	Cao, D., 2014, The loess highland in a trading network (1300-1050BC), Princeton University.
Northern Shaanxi Late Shang	0.8412	18.516	15.576	38.482	2.0783	Cao, D., 2014, The loess highland in a trading network (1300-1050BC), Princeton University.
Northern Shaanxi Late Shang	0.8628	17.977	15.511	38.299	2.1304	Cao, D., 2014, The loess highland in a trading network (1300-1050BC), Princeton University.
Northern Shaanxi Late Shang	0.8182	19.123	15.647	39.171	2.0484	Cao, D., 2014, The loess highland in a trading network (1300-1050BC), Princeton University.
Northern Shaanxi Late Shang	0.8463	18.527	15.68	38.942	2.1019	Cao, D., 2014, The loess highland in a trading network (1300-1050BC), Princeton University.
Northern Shaanxi Late Shang	0.8028	19.656	15.779	39.802	2.0249	Cao, D., 2014, The loess highland in a trading network (1300-1050BC), Princeton University.
Northern Shaanxi Late Shang	0.8195	19.178	15.717	39.285	2.0484	Cao, D., 2014, The loess highland in a trading network (1300-1050BC), Princeton University.
Northern Shaanxi Late Shang	0.8145	19.35	15.761	39.377	2.0349	Cao, D., 2014, The loess highland in a trading network (1300-1050BC), Princeton University.
Northern Shaanxi Late Shang	0.8577	18.249	15.651	38.639	2.1173	Cao, D., 2014, The loess highland in a trading network (1300-1050BC), Princeton University.
Northern Shaanxi Late Shang	0.8117	19.416	15.76	39.718	2.0456	Cao, D., 2014, The loess highland in a trading network (1300-1050BC), Princeton University.
Northern Shaanxi Late Shang	0.806	19.58	15.781	39.877	2.0367	Cao, D., 2014, The loess highland in a trading network (1300-1050BC), Princeton University.
Northern Shaanxi Late Shang	0.8301	18.883	15.675	39.043	2.0676	Cao, D., 2014, The loess highland in a trading network (1300-1050BC), Princeton University.
Northern Shaanxi Late Shang	0.8424	18.567	15.642	38.756	2.0873	Cao, D., 2014, The loess highland in a trading network (1300-1050BC), Princeton University.
Northern Shaanxi Late Shang	0.865	18.027	15.594	38.326	2.126	Cao, D., 2014, The loess highland in a trading network (1300-1050BC), Princeton University.
Northern Shaanxi Late Shang	0.8454	18.453	15.599	38.518	2.0874	Cao, D., 2014, The loess highland in a trading network (1300-1050BC), Princeton University.
Northern Shaanxi Late Shang	0.8248	19.02	15.688	39.066	2.0539	Cao, D., 2014, The loess highland in a trading network (1300-1050BC), Princeton University.
Northern Shaanxi Late Shang	0.7613	20.888	15.902	41.125	1.9688	Cao, D., 2014, The loess highland in a trading network (1300-1050BC), Princeton University.
Northern Shaanxi Late Shang	0.7506	21.239	15.942	41.429	1.9506	Cao, D., 2014, The loess highland in a trading network (1300-1050BC), Princeton University.
Northern Shaanxi Late Shang	0.7941	19.894	15.798	40.275	2.0245	Cao, D., 2014, The loess highland in a trading network (1300-1050BC), Princeton University.
Northern Shaanxi Late Shang	0.7993	19.671	15.724	39.649	2.0156	Cao, D., 2014, The loess highland in a trading network (1300-1050BC), Princeton University.
Northern Shaanxi Late Shang	0.7411	21.603	16.01	41.822	1.9359	Cao, D., 2014, The loess highland in a trading network (1300-1050BC), Princeton University.
Northern Shaanxi Late Shang	0.7447	21.553	16.051	42.011	1.9492	Cao, D., 2014, The loess highland in a trading network (1300-1050BC), Princeton University.
Northern Shaanxi Late Shang	0.7434	21.669	16.108	42.245	1.9495	Cao, D., 2014, The loess highland in a trading network (1300-1050BC), Princeton University.
Northern Shaanxi Late Shang	0.7603	21.03	15.99	41.521	1.9744	Cao, D., 2014, The loess highland in a trading network (1300-1050BC), Princeton University.
Northern Shaanxi Late Shang	0.7535	21.259	16.018	41.425	1.9486	Cao, D., 2014, The loess highland in a trading network (1300-1050BC), Princeton University.
Northern Shaanxi Late Shang	0.7334	22.018	16.147	43.088	1.9569	Cao, D., 2014, The loess highland in a trading network (1300-1050BC), Princeton University.
Northern Shaanxi Late Shang	0.7555	21.252	16.056	42.038	1.9781	Cao, D., 2014, The loess highland in a trading network (1300-1050BC), Princeton University.
Northern Shaanxi Late Shang	0.7137	22.808	16.279	43.267	1.897	Cao, D., 2014, The loess highland in a trading network (1300-1050BC), Princeton University.
Northern Shaanxi Late Shang	0.7437	21.584	16.052	42.059	1.9486	Cao, D., 2014, The loess highland in a trading network (1300-1050BC), Princeton University.
Northern Shaanxi Late Shang	0.7817	20.262	15.838	40.717	2.0095	Cao, D., 2014, The loess highland in a trading network (1300-1050BC), Princeton University.
Northern Shaanxi Late Shang	0.7187	22.655	16.282	43.052	1.9003	Cao, D., 2014, The loess highland in a trading network (1300-1050BC), Princeton University.
Northern Shaanxi Late Shang	0.7739	20.611	15.95	41.118	1.995	Cao, D., 2014, The loess highland in a trading network (1300-1050BC), Princeton University.
Northern Shaanxi Late Shang	0.7415	21.528	15.962	41.62	1.9333	Cao, D., 2014, The loess highland in a trading network (1300-1050BC), Princeton University.
Northern Shaanxi Late Shang	0.7788	20.385	15.875	40.828	2.0028	Cao, D., 2014, The loess highland in a trading network (1300-1050BC), Princeton University.
Northern Shaanxi Late Shang	0.7868	20.129	15.838	40.231	1.9987	Cao, D., 2014, The loess highland in a trading network (1300-1050BC), Princeton University.
Northern Shaanxi Late Shang	0.7205	22.358	16.109	42.957	1.9214	Cao, D., 2014, The loess highland in a trading network (1300-1050BC), Princeton University.
Northern Shaanxi Late Shang	0.7924	19.955	15.811	40.463	2.0278	Cao, D., 2014, The loess highland in a trading network (1300-1050BC), Princeton University.
Northern Shaanxi Late Shang	0.7826	20.308	15.893	40.609	1.9996	Cao, D., 2014, The loess highland in a trading network (1300-1050BC), Princeton University.
Northern Shaanxi Late Shang	0.7427	21.643	16.074	42.272	1.9531	Cao, D., 2014, The loess highland in a trading network (1300-1050BC), Princeton University.
Northern Shaanxi Late Shang	0.758	21.012	15.927	41.259	1.9636	Cao, D., 2014, The loess highland in a trading network (1300-1050BC), Princeton University.
Northern Shaanxi Late Shang	0.7393	21.656	16.011	41.902	1.9349	Cao, D., 2014, The loess highland in a trading network (1300-1050BC), Princeton University.
Northern Shaanxi Late Shang	0.7398	21.711	16.061	42.045	1.9366	Cao, D., 2014, The loess highland in a trading network (1300-1050BC), Princeton University.
Northern Shaanxi Late Shang	0.7164	22.702	16.263	42.759	1.8835	Cao, D., 2014, The loess highland in a trading network (1300-1050BC), Princeton University.
Northern Shaanxi Late Shang	0.7616	21.061	16.04	41.847	1.987	Cao, D., 2014, The loess highland in a trading network (1300-1050BC), Princeton University.
Northern Shaanxi Late Shang	0.7237	22.483	16.272	42.825	1.9048	Cao, D., 2014, The loess highland in a trading network (1300-1050BC), Princeton University.
Northern Shaanxi Late Shang	0.7172	22.737	16.308	43.077	1.8945	Cao, D., 2014, The loess highland in a trading network (1300-1050BC), Princeton University.
Northern Shaanxi Late Shang	0.7392	21.791	16.107	43.845	2.0121	Cao, D., 2014, The loess highland in a trading network (1300-1050BC), Princeton University.
Northern Shaanxi Late Shang	0.7455	21.451	15.991	41.685	1.9433	Cao, D., 2014, The loess highland in a trading network (1300-1050BC), Princeton University.
Northern Shaanxi Late Shang	0.763	20.907	15.952	41.238	1.9724	Cao, D., 2014, The loess highland in a trading network (1300-1050BC), Princeton University.
Northern Shaanxi Late Shang	0.7931	19.959	15.83	40.19	2.0136	Cao, D., 2014, The loess highland in a trading network (1300-1050BC), Princeton University.
Northern Shaanxi Late Shang	0.7461	21.487	16.031	41.79	1.9449	Cao, D., 2014, The loess highland in a trading network (1300-1050BC), Princeton University.
Northern Shaanxi Late Shang	0.7316	22.045	16.128	42.611	1.9329	Cao, D., 2014, The loess highland in a trading network (1300-1050BC), Princeton University.
Northern Shaanxi Late Shang	0.7255	22.114	16.044	42.231	1.9097	Cao, D., 2014, The loess highland in a trading network (1300-1050BC), Princeton University.
Northern Shaanxi Late Shang	0.7894	20.042	15.821	40.143	2.003	Cao, D., 2014, The loess highland in a trading network (1300-1050BC), Princeton University.
Northern Shaanxi Late Shang	0.736	21.684	15.959	41.67	1.9217	Cao, D., 2014, The loess highland in a trading network (1300-1050BC), Princeton University.
Northern Shaanxi Late Shang	0.7586	21.072	15.985	41.264	1.9582	Cao, D., 2014, The loess highland in a trading network (1300-1050BC), Princeton University.
Northern Shaanxi Late Shang	0.7873	20.109	15.832	40.396	2.0089	Cao, D., 2014, The loess highland in a trading network (1300-1050BC), Princeton University.
Northern Shaanxi Late Shang	0.7594	20.99	15.94	41.212	1.9634	Cao, D., 2014, The loess highland in a trading network (1300-1050BC), Princeton University.
Northern Shaanxi Late Shang	0.7559	21.122	15.966	41.798	1.9789	Cao, D., 2014, The loess highland in a trading network (1300-1050BC), Princeton University.
Northern Shaanxi Late Shang	0.7065	23	16.25	43.685	1.8993	Cao, D., 2014, The loess highland in a trading network (1300-1050BC), Princeton University.
Northern Shaanxi Late Shang	0.7499	21.426	16.067	42.377	1.9778	Cao, D., 2014, The loess highland in a trading network (1300-1050BC), Princeton University.
Northern Shaanxi Late Shang	0.6906	23.88	16.49	45.125	1.8897	Cao, D., 2014, The loess highland in a trading network (1300-1050BC), Princeton University.
Northern Shaanxi Late Shang	0.7352	21.719	15.968	41.704	1.9202	Cao, D., 2014, The loess highland in a trading network (1300-1050BC), Princeton University.
Northern Shaanxi Late Shang	0.7374	21.662	15.973	41.75	1.9273	Cao, D., 2014, The loess highland in a trading network (1300-1050BC), Princeton University.
Northern Shaanxi Late Shang	0.7508	21.344	16.025	41.783	1.9576	Cao, D., 2014, The loess highland in a trading network (1300-1050BC), Princeton University.
Northern Shaanxi Late Shang	0.7531	21.214	15.977	41.525	1.9575	Cao, D., 2014, The loess highland in a trading network (1300-1050BC), Princeton University.
Northern Shaanxi Late Shang	0.7191	22.579	16.236	42.994	1.9042	Cao, D., 2014, The loess highland in a trading network (1300-1050BC), Princeton University.
Northern Shaanxi Late Shang	0.7236	22.143	16.022	42.139	1.903	Cao, D., 2014, The loess highland in a trading network (1300-1050BC), Princeton University.
Northern Shaanxi Late Shang	0.7334	21.797	15.987	41.88	1.9214	Cao, D., 2014, The loess highland in a trading network (1300-1050BC), Princeton University.
Northern Shaanxi Late Shang	0.7246	22.14	16.043	42.207	1.9064	Cao, D., 2014, The loess highland in a trading network (1300-1050BC), Princeton University.
Northern Shaanxi Late Shang	0.7258	22.087	16.031	42.174	1.9094	Cao, D., 2014, The loess highland in a trading network (1300-1050BC), Princeton University.
Northern Shaanxi Late Shang	0.7454	21.592	16.095	42.131	1.9512	Cao, D., 2014, The loess highland in a trading network (1300-1050BC), Princeton University.
Northern Shaanxi Late Shang	0.748	21.334	15.958	41.532	1.9468	Cao, D., 2014, The loess highland in a trading network (1300-1050BC), Princeton University.
Northern Shaanxi Late Shang	0.7629	20.873	15.923	41.342	1.9806	Cao, D., 2014, The loess highland in a trading network (1300-1050BC), Princeton University.
Northern Shaanxi Late Shang	0.7085	23.124	16.384	43.363	1.8753	Cao, D., 2014, The loess highland in a trading network (1300-1050BC), Princeton University.
Northern Shaanxi Late Shang	0.7412	21.764	16.132	42.172	1.9377	Cao, D., 2014, The loess highland in a trading network (1300-1050BC), Princeton University.
Northern Shaanxi Late Shang	0.7694	20.689	15.917	41.295	1.996	Cao, D., 2014, The loess highland in a trading network (1300-1050BC), Princeton University.
Northern Shaanxi Late Shang	0.7802	20.229	15.783	40.348	1.9946	Cao, D., 2014, The loess highland in a trading network (1300-1050BC), Princeton University.
Northern Shaanxi Late Shang	0.7066	23.11	16.329	43.4	1.878	Cao, D., 2014, The loess highland in a trading network (1300-1050BC), Princeton University.
Northern Shaanxi Late Shang	0.7091	22.983	16.297	43.421	1.8893	Cao, D., 2014, The loess highland in a trading network (1300-1050BC), Princeton University.
Northern Shaanxi Late Shang	0.7528	21.182	15.945	41.68	1.9677	Cao, D., 2014, The loess highland in a trading network (1300-1050BC), Princeton University.
Northern Shaanxi Late Shang	0.7847	20.219	15.865	40.448	2.0005	Cao, D., 2014, The loess highland in a trading network (1300-1050BC), Princeton University.
Northern Shaanxi Late Shang	0.7287	22.164	16.151	42.113	1.9001	Cao, D., 2014, The loess highland in a trading network (1300-1050BC), Princeton University.
Northern Shaanxi Late Shang	0.7744	20.496	15.873	41.129	2.0067	Cao, D., 2014, The loess highland in a trading network (1300-1050BC), Princeton University.
Northern Shaanxi Late Shang	0.7723	20.643	15.943	41.354	2.0032	Cao, D., 2014, The loess highland in a trading network (1300-1050BC), Princeton University.
Northern Shaanxi Late Shang	0.7034	23.257	16.358	43.626	1.8758	Cao, D., 2014, The loess highland in a trading network (1300-1050BC), Princeton University.
Northern Shaanxi Late Shang	0.6954	23.628	16.431	43.857	1.8561	Cao, D., 2014, The loess highland in a trading network (1300-1050BC), Princeton University.
Northern Shaanxi Late Shang	0.738	21.809	16.094	42.519	1.9496	Cao, D., 2014, The loess highland in a trading network (1300-1050BC), Princeton University.
Northern Shaanxi Late Shang	0.7253	22.306	16.178	42.932	1.9247	Cao, D., 2014, The loess highland in a trading network (1300-1050BC), Princeton University.
Northern Shaanxi Late Shang	0.7518	21.284	16.001	41.629	1.9559	Cao, D., 2014, The loess highland in a trading network (1300-1050BC), Princeton University.
Northern Shaanxi Late Shang	0.7561	21.173	16.009	42.017	1.9845	Cao, D., 2014, The loess highland in a trading network (1300-1050BC), Princeton University.
Northern Shaanxi Late Shang	0.7676	20.738	15.919	41.097	1.9817	Cao, D., 2014, The loess highland in a trading network (1300-1050BC), Princeton University.
Northern Shaanxi Late Shang	0.7643	20.789	15.889	40.991	1.9718	Cao, D., 2014, The loess highland in a trading network (1300-1050BC), Princeton University.
Northern Shaanxi Late Shang	0.6815	24.285	16.55	45.42	1.8703	Cao, D., 2014, The loess highland in a trading network (1300-1050BC), Princeton University.
Northern Shaanxi Late Shang	0.7398	21.674	16.034	42.007	1.9382	Cao, D., 2014, The loess highland in a trading network (1300-1050BC), Princeton University.
Northern Shaanxi Late Shang	0.7323	21.821	15.979	41.831	1.917	Cao, D., 2014, The loess highland in a trading network (1300-1050BC), Princeton University.
Northern Shaanxi Late Shang	0.7701	20.619	15.88	40.858	1.9816	Cao, D., 2014, The loess highland in a trading network (1300-1050BC), Princeton University.
Northern Shaanxi Late Shang	0.7316	22.174	16.223	42.64	1.923	Cao, D., 2014, The loess highland in a trading network (1300-1050BC), Princeton University.
Northern Shaanxi Late Shang	0.7248	22.344	16.195	43.061	1.9271	Cao, D., 2014, The loess highland in a trading network (1300-1050BC), Princeton University.
Northern Shaanxi Late Shang	0.7543	21.162	15.963	41.43	1.9577	Cao, D., 2014, The loess highland in a trading network (1300-1050BC), Princeton University.
Northern Shaanxi Late Shang	0.8403	18.582	15.614	38.526	2.0733	Cao, D., 2014, The loess highland in a trading network (1300-1050BC), Princeton University.
Northern Shaanxi Late Shang	0.6977	23.559	16.437	43.659	1.8532	Cao, D., 2014, The loess highland in a trading network (1300-1050BC), Princeton University.
Northern Shaanxi Late Shang	0.7873	20.219	15.919	41.497	2.0523	Cao, D., 2014, The loess highland in a trading network (1300-1050BC), Princeton University.
Northern Shaanxi Late Shang	0.7623	20.957	15.976	41.281	1.9698	Cao, D., 2014, The loess highland in a trading network (1300-1050BC), Princeton University.
Northern Shaanxi Late Shang	0.7273	22.071	16.051	42.21	1.9125	Cao, D., 2014, The loess highland in a trading network (1300-1050BC), Princeton University.
Northern Shaanxi Late Shang	0.742	21.564	16.001	41.748	1.936	Cao, D., 2014, The loess highland in a trading network (1300-1050BC), Princeton University.
Northern Shaanxi Late Shang	0.751	21.321	16.012	42.116	1.9754	Cao, D., 2014, The loess highland in a trading network (1300-1050BC), Princeton University.
Northern Shaanxi Late Shang	0.7082	23.013	16.298	42.958	1.8666	Cao, D., 2014, The loess highland in a trading network (1300-1050BC), Princeton University.
Northern Shaanxi Late Shang	0.7274	22.292	16.215	42.732	1.9169	Cao, D., 2014, The loess highland in a trading network (1300-1050BC), Princeton University.
Northern Shaanxi Late Shang	0.7401	21.615	15.996	41.882	1.9376	Cao, D., 2014, The loess highland in a trading network (1300-1050BC), Princeton University.
Northern Shaanxi Late Shang	0.7266	22.088	16.048	42.219	1.9114	Cao, D., 2014, The loess highland in a trading network (1300-1050BC), Princeton University.
Northern Shaanxi Late Shang	0.728	22.161	16.133	42.483	1.917	Cao, D., 2014, The loess highland in a trading network (1300-1050BC), Princeton University.
Northern Shaanxi Late Shang	0.7758	20.485	15.892	40.813	1.9923	Cao, D., 2014, The loess highland in a trading network (1300-1050BC), Princeton University.
Northern Shaanxi Late Shang	0.7576	21.122	16.003	41.655	1.9721	Cao, D., 2014, The loess highland in a trading network (1300-1050BC), Princeton University.
Northern Shaanxi Late Shang	0.702	23.384	16.416	44.575	1.9062	Cao, D., 2014, The loess highland in a trading network (1300-1050BC), Princeton University.
Northern Shaanxi Late Shang	0.8423	18.459	15.548	38.369	2.0786	Cao, D., 2014, The loess highland in a trading network (1300-1050BC), Princeton University.
Northern Shaanxi Late Shang	0.8177	19.261	15.749	39.576	2.0547	Cao, D., 2014, The loess highland in a trading network (1300-1050BC), Princeton University.
Northern Shaanxi Late Shang	0.8067	19.47	15.706	39.627	2.0353	Cao, D., 2014, The loess highland in a trading network (1300-1050BC), Princeton University.
Northern Shaanxi Late Shang	0.8386	18.645	15.635	38.75	2.0783	Cao, D., 2014, The loess highland in a trading network (1300-1050BC), Princeton University.
Northern Shaanxi Late Shang	0.9033	16.924	15.288	36.838	2.1767	Cao, D., 2014, The loess highland in a trading network (1300-1050BC), Princeton University.
Northern Shaanxi Late Shang	0.8467	18.352	15.538	38.211	2.0821	Cao, D., 2014, The loess highland in a trading network (1300-1050BC), Princeton University.
Northern Shaanxi Late Shang	0.8565	18.177	15.568	38.511	2.1187	Cao, D., 2014, The loess highland in a trading network (1300-1050BC), Princeton University.
Northern Shaanxi Late Shang	0.8666	17.992	15.592	38.436	2.1363	Cao, D., 2014, The loess highland in a trading network (1300-1050BC), Princeton University.
Northern Shaanxi Late Shang	0.8465	18.446	15.614	38.528	2.0887	Cao, D., 2014, The loess highland in a trading network (1300-1050BC), Princeton University.
Northern Shaanxi Late Shang	0.818	19.141	15.658	39.155	2.0456	Cao, D., 2014, The loess highland in a trading network (1300-1050BC), Princeton University.
Northern Shaanxi Late Shang	0.8074	19.473	15.723	39.65	2.0362	Cao, D., 2014, The loess highland in a trading network (1300-1050BC), Princeton University.
Northern Shaanxi Late Shang	0.8068	19.576	15.793	39.768	2.0315	Cao, D., 2014, The loess highland in a trading network (1300-1050BC), Princeton University.
Northern Shaanxi Late Shang	0.8526	18.182	15.502	38.037	2.092	Cao, D., 2014, The loess highland in a trading network (1300-1050BC), Princeton University.
Northern Shaanxi Late Shang	0.8685	17.807	15.465	37.847	2.1254	Cao, D., 2014, The loess highland in a trading network (1300-1050BC), Princeton University.
Northern Shaanxi Late Shang	0.8359	18.713	15.642	38.968	2.0824	Cao, D., 2014, The loess highland in a trading network (1300-1050BC), Princeton University.
Northern Shaanxi Late Shang	0.9553	15.977	15.262	36.429	2.2801	Cao, D., 2014, The loess highland in a trading network (1300-1050BC), Princeton University.
Northern Shaanxi Late Shang	0.8371	18.67	15.629	38.813	2.0788	Cao, D., 2014, The loess highland in a trading network (1300-1050BC), Princeton University.
Northern Shaanxi Late Shang	0.8264	19.019	15.717	39.118	2.0568	Cao, D., 2014, The loess highland in a trading network (1300-1050BC), Princeton University.
Northern Shaanxi Late Shang	0.8475	18.329	15.534	38.194	2.0838	Cao, D., 2014, The loess highland in a trading network (1300-1050BC), Princeton University.
Northern Shaanxi Late Shang	0.8312	18.966	15.763	39.473	2.0813	Cao, D., 2014, The loess highland in a trading network (1300-1050BC), Princeton University.
Northern Shaanxi Late Shang	0.8033	19.609	15.753	39.811	2.0303	Cao, D., 2014, The loess highland in a trading network (1300-1050BC), Princeton University.
Northern Shaanxi Late Shang	0.7586	21.08	15.991	41.567	1.9719	Cao, D., 2014, The loess highland in a trading network (1300-1050BC), Princeton University.
Northern Shaanxi Late Shang	0.732	21.959	16.075	42.357	1.929	Liu, J., 2015, 陕北地区出土商周时期青铜器的科学分析研究——兼论商代晚期晋陕高原与安阳殷墟的文化联系 Shaanbe diqu chutu shangzhou shiqi qingtongqi de kexue fenxi yanjiu-- jianlun shangdai wanqi Jinshaan gaoyuan yu Anyang de wenhua lianxi University of Science and Technology Beijing.
Northern Shaanxi Late Shang	0.851	18.261	15.543	38.236	2.094	Liu, J., 2015, 陕北地区出土商周时期青铜器的科学分析研究——兼论商代晚期晋陕高原与安阳殷墟的文化联系 Shaanbe diqu chutu shangzhou shiqi qingtongqi de kexue fenxi yanjiu-- jianlun shangdai wanqi Jinshaan gaoyuan yu Anyang de wenhua lianxi University of Science and Technology Beijing.
Northern Shaanxi Late Shang	0.726	22.085	16.035	42.177	1.91	Liu, J., 2015, 陕北地区出土商周时期青铜器的科学分析研究——兼论商代晚期晋陕高原与安阳殷墟的文化联系 Shaanbe diqu chutu shangzhou shiqi qingtongqi de kexue fenxi yanjiu-- jianlun shangdai wanqi Jinshaan gaoyuan yu Anyang de wenhua lianxi University of Science and Technology Beijing.
Northern Shaanxi Late Shang	0.725	22.218	16.101	42.444	1.91	Liu, J., 2015, 陕北地区出土商周时期青铜器的科学分析研究——兼论商代晚期晋陕高原与安阳殷墟的文化联系 Shaanbe diqu chutu shangzhou shiqi qingtongqi de kexue fenxi yanjiu-- jianlun shangdai wanqi Jinshaan gaoyuan yu Anyang de wenhua lianxi University of Science and Technology Beijing.
Northern Shaanxi Late Shang	0.835	18.762	15.669	38.691	2.062	Liu, J., 2015, 陕北地区出土商周时期青铜器的科学分析研究——兼论商代晚期晋陕高原与安阳殷墟的文化联系 Shaanbe diqu chutu shangzhou shiqi qingtongqi de kexue fenxi yanjiu-- jianlun shangdai wanqi Jinshaan gaoyuan yu Anyang de wenhua lianxi University of Science and Technology Beijing.
Northern Shaanxi Late Shang	0.783	20.251	15.862	40.553	2.003	Liu, J., 2015, 陕北地区出土商周时期青铜器的科学分析研究——兼论商代晚期晋陕高原与安阳殷墟的文化联系 Shaanbe diqu chutu shangzhou shiqi qingtongqi de kexue fenxi yanjiu-- jianlun shangdai wanqi Jinshaan gaoyuan yu Anyang de wenhua lianxi University of Science and Technology Beijing.
Northern Shaanxi Late Shang	0.728	22.107	16.091	42.313	1.914	Liu, J., 2015, 陕北地区出土商周时期青铜器的科学分析研究——兼论商代晚期晋陕高原与安阳殷墟的文化联系 Shaanbe diqu chutu shangzhou shiqi qingtongqi de kexue fenxi yanjiu-- jianlun shangdai wanqi Jinshaan gaoyuan yu Anyang de wenhua lianxi University of Science and Technology Beijing.
Northern Shaanxi Late Shang	0.791	20.019	15.835	40.376	2.017	Liu, J., 2015, 陕北地区出土商周时期青铜器的科学分析研究——兼论商代晚期晋陕高原与安阳殷墟的文化联系 Shaanbe diqu chutu shangzhou shiqi qingtongqi de kexue fenxi yanjiu-- jianlun shangdai wanqi Jinshaan gaoyuan yu Anyang de wenhua lianxi University of Science and Technology Beijing.
Northern Shaanxi Late Shang	0.779	20.366	15.858	40.49	1.988	Liu, J., 2015, 陕北地区出土商周时期青铜器的科学分析研究——兼论商代晚期晋陕高原与安阳殷墟的文化联系 Shaanbe diqu chutu shangzhou shiqi qingtongqi de kexue fenxi yanjiu-- jianlun shangdai wanqi Jinshaan gaoyuan yu Anyang de wenhua lianxi University of Science and Technology Beijing.
Northern Shaanxi Late Shang	0.852	18.378	15.654	38.684	2.105	Liu, J., 2015, 陕北地区出土商周时期青铜器的科学分析研究——兼论商代晚期晋陕高原与安阳殷墟的文化联系 Shaanbe diqu chutu shangzhou shiqi qingtongqi de kexue fenxi yanjiu-- jianlun shangdai wanqi Jinshaan gaoyuan yu Anyang de wenhua lianxi University of Science and Technology Beijing.
Northern Shaanxi Late Shang	0.85	18.414	15.654	38.716	2.103	Liu, J., 2015, 陕北地区出土商周时期青铜器的科学分析研究——兼论商代晚期晋陕高原与安阳殷墟的文化联系 Shaanbe diqu chutu shangzhou shiqi qingtongqi de kexue fenxi yanjiu-- jianlun shangdai wanqi Jinshaan gaoyuan yu Anyang de wenhua lianxi University of Science and Technology Beijing.
Northern Shaanxi Late Shang	0.827	18.98	15.687	39.03	2.056	Liu, J., 2015, 陕北地区出土商周时期青铜器的科学分析研究——兼论商代晚期晋陕高原与安阳殷墟的文化联系 Shaanbe diqu chutu shangzhou shiqi qingtongqi de kexue fenxi yanjiu-- jianlun shangdai wanqi Jinshaan gaoyuan yu Anyang de wenhua lianxi University of Science and Technology Beijing.
Northern Shaanxi Late Shang	0.856	18.235	15.599	38.477	2.11	Liu, J., 2015, 陕北地区出土商周时期青铜器的科学分析研究——兼论商代晚期晋陕高原与安阳殷墟的文化联系 Shaanbe diqu chutu shangzhou shiqi qingtongqi de kexue fenxi yanjiu-- jianlun shangdai wanqi Jinshaan gaoyuan yu Anyang de wenhua lianxi University of Science and Technology Beijing.
Northern Shaanxi Late Shang	0.844	18.553	15.651	38.888	2.096	Liu, J., 2015, 陕北地区出土商周时期青铜器的科学分析研究——兼论商代晚期晋陕高原与安阳殷墟的文化联系 Shaanbe diqu chutu shangzhou shiqi qingtongqi de kexue fenxi yanjiu-- jianlun shangdai wanqi Jinshaan gaoyuan yu Anyang de wenhua lianxi University of Science and Technology Beijing.
Northern Shaanxi Late Shang	0.754	21.223	15.996	41.594	1.96	Liu, J., 2015, 陕北地区出土商周时期青铜器的科学分析研究——兼论商代晚期晋陕高原与安阳殷墟的文化联系 Shaanbe diqu chutu shangzhou shiqi qingtongqi de kexue fenxi yanjiu-- jianlun shangdai wanqi Jinshaan gaoyuan yu Anyang de wenhua lianxi University of Science and Technology Beijing.
Northern Shaanxi Late Shang	0.815	19.295	15.724	39.34	2.039	Liu, J., 2015, 陕北地区出土商周时期青铜器的科学分析研究——兼论商代晚期晋陕高原与安阳殷墟的文化联系 Shaanbe diqu chutu shangzhou shiqi qingtongqi de kexue fenxi yanjiu-- jianlun shangdai wanqi Jinshaan gaoyuan yu Anyang de wenhua lianxi University of Science and Technology Beijing.
Northern Shaanxi Late Shang	0.708	23.103	16.365	43.472	1.882	Liu, J., 2015, 陕北地区出土商周时期青铜器的科学分析研究——兼论商代晚期晋陕高原与安阳殷墟的文化联系 Shaanbe diqu chutu shangzhou shiqi qingtongqi de kexue fenxi yanjiu-- jianlun shangdai wanqi Jinshaan gaoyuan yu Anyang de wenhua lianxi University of Science and Technology Beijing.
Hanzhong late Shang	0.766651	20.96	16.069	42.027	2.0051	Jin, Z., B. Zhu, X. Chang, Q. Zhang, and F. Tang, 2006, 宝山遗址和城洋部分铜器的铅同位素组成与相关问题 Baoshan yizhi he Chengyang bufen tongqi de qiantongweisu zucheng yu xiangguan wenti, in 城洋青铜器 Chengyang qingtongqi 250-259, C. Zhao, ed., Science press, Beijing.
Hanzhong late Shang	0.724236	22.483	16.283	43.325	1.92701	Jin, Z., B. Zhu, X. Chang, Q. Zhang, and F. Tang, 2006, 宝山遗址和城洋部分铜器的铅同位素组成与相关问题 Baoshan yizhi he Chengyang bufen tongqi de qiantongweisu zucheng yu xiangguan wenti, in 城洋青铜器 Chengyang qingtongqi 250-259, C. Zhao, ed., Science press, Beijing.
Hanzhong late Shang	0.753182	21.291	16.036	42.19	1.98159	Jin, Z., B. Zhu, X. Chang, Q. Zhang, and F. Tang, 2006, 宝山遗址和城洋部分铜器的铅同位素组成与相关问题 Baoshan yizhi he Chengyang bufen tongqi de qiantongweisu zucheng yu xiangguan wenti, in 城洋青铜器 Chengyang qingtongqi 250-259, C. Zhao, ed., Science press, Beijing.
Hanzhong late Shang	0.708581	22.9957	16.2943	43.9591	1.91163	Jin, Z., B. Zhu, X. Chang, Q. Zhang, and F. Tang, 2006, 宝山遗址和城洋部分铜器的铅同位素组成与相关问题 Baoshan yizhi he Chengyang bufen tongqi de qiantongweisu zucheng yu xiangguan wenti, in 城洋青铜器 Chengyang qingtongqi 250-259, C. Zhao, ed., Science press, Beijing.
Hanzhong late Shang	0.709735	23.103	16.397	43.739	1.89322	Jin, Z., B. Zhu, X. Chang, Q. Zhang, and F. Tang, 2006, 宝山遗址和城洋部分铜器的铅同位素组成与相关问题 Baoshan yizhi he Chengyang bufen tongqi de qiantongweisu zucheng yu xiangguan wenti, in 城洋青铜器 Chengyang qingtongqi 250-259, C. Zhao, ed., Science press, Beijing.
Hanzhong late Shang	0.71746	22.7131	16.2957	43.6406	1.92139	Jin, Z., B. Zhu, X. Chang, Q. Zhang, and F. Tang, 2006, 宝山遗址和城洋部分铜器的铅同位素组成与相关问题 Baoshan yizhi he Chengyang bufen tongqi de qiantongweisu zucheng yu xiangguan wenti, in 城洋青铜器 Chengyang qingtongqi 250-259, C. Zhao, ed., Science press, Beijing.
Hanzhong late Shang	0.752169	21.3753	16.0778	42.2308	1.97568	Jin, Z., B. Zhu, X. Chang, Q. Zhang, and F. Tang, 2006, 宝山遗址和城洋部分铜器的铅同位素组成与相关问题 Baoshan yizhi he Chengyang bufen tongqi de qiantongweisu zucheng yu xiangguan wenti, in 城洋青铜器 Chengyang qingtongqi 250-259, C. Zhao, ed., Science press, Beijing.
Hanzhong late Shang	0.724677	22.3439	16.1921	43.3062	1.93816	Jin, Z., B. Zhu, X. Chang, Q. Zhang, and F. Tang, 2006, 宝山遗址和城洋部分铜器的铅同位素组成与相关问题 Baoshan yizhi he Chengyang bufen tongqi de qiantongweisu zucheng yu xiangguan wenti, in 城洋青铜器 Chengyang qingtongqi 250-259, C. Zhao, ed., Science press, Beijing.
Hanzhong late Shang	0.725218	22.3168	16.1846	43.2497	1.93798	Jin, Z., B. Zhu, X. Chang, Q. Zhang, and F. Tang, 2006, 宝山遗址和城洋部分铜器的铅同位素组成与相关问题 Baoshan yizhi he Chengyang bufen tongqi de qiantongweisu zucheng yu xiangguan wenti, in 城洋青铜器 Chengyang qingtongqi 250-259, C. Zhao, ed., Science press, Beijing.
Hanzhong late Shang	0.881212	17.628	15.534	38.104	2.16156	Jin, Z., B. Zhu, X. Chang, Q. Zhang, and F. Tang, 2006, 宝山遗址和城洋部分铜器的铅同位素组成与相关问题 Baoshan yizhi he Chengyang bufen tongqi de qiantongweisu zucheng yu xiangguan wenti, in 城洋青铜器 Chengyang qingtongqi 250-259, C. Zhao, ed., Science press, Beijing.
Hanzhong late Shang	0.739089	21.858	16.155	42.74	1.95535	Jin, Z., B. Zhu, X. Chang, Q. Zhang, and F. Tang, 2006, 宝山遗址和城洋部分铜器的铅同位素组成与相关问题 Baoshan yizhi he Chengyang bufen tongqi de qiantongweisu zucheng yu xiangguan wenti, in 城洋青铜器 Chengyang qingtongqi 250-259, C. Zhao, ed., Science press, Beijing.
Hanzhong late Shang	0.752227	21.213	15.957	41.898	1.97511	Jin, Z., B. Zhu, X. Chang, Q. Zhang, and F. Tang, 2006, 宝山遗址和城洋部分铜器的铅同位素组成与相关问题 Baoshan yizhi he Chengyang bufen tongqi de qiantongweisu zucheng yu xiangguan wenti, in 城洋青铜器 Chengyang qingtongqi 250-259, C. Zhao, ed., Science press, Beijing.
Hanzhong late Shang	0.741269	21.818	16.173	42.741	1.95898	Jin, Z., B. Zhu, X. Chang, Q. Zhang, and F. Tang, 2006, 宝山遗址和城洋部分铜器的铅同位素组成与相关问题 Baoshan yizhi he Chengyang bufen tongqi de qiantongweisu zucheng yu xiangguan wenti, in 城洋青铜器 Chengyang qingtongqi 250-259, C. Zhao, ed., Science press, Beijing.
Hanzhong late Shang	0.762336	20.9803	15.994	41.7777	1.99128	Jin, Z., B. Zhu, X. Chang, Q. Zhang, and F. Tang, 2006, 宝山遗址和城洋部分铜器的铅同位素组成与相关问题 Baoshan yizhi he Chengyang bufen tongqi de qiantongweisu zucheng yu xiangguan wenti, in 城洋青铜器 Chengyang qingtongqi 250-259, C. Zhao, ed., Science press, Beijing.
Sanxingdui	0.726416	22.293	16.194	43.0277	1.9301	Jin, Z., H. Mabuchi, T. Chase, D. Chen, K. Miwa, and Y. Hirao, 1995, 广汉三星堆遗物坑青铜器的铅同位素比值研究 Guanghan Sanxingdui yiwukeng qingtongqi de qiantongweisu bizhi yanjiu Wenwu, 2(2), 80-85.
Sanxingdui	0.706401	23.137	16.344	43.9348	1.8989	Jin, Z., H. Mabuchi, T. Chase, D. Chen, K. Miwa, and Y. Hirao, 1995, 广汉三星堆遗物坑青铜器的铅同位素比值研究 Guanghan Sanxingdui yiwukeng qingtongqi de qiantongweisu bizhi yanjiu Wenwu, 2(2), 80-85.
Sanxingdui	0.702282	23.267	16.34	44.084	1.8947	Jin, Z., H. Mabuchi, T. Chase, D. Chen, K. Miwa, and Y. Hirao, 1995, 广汉三星堆遗物坑青铜器的铅同位素比值研究 Guanghan Sanxingdui yiwukeng qingtongqi de qiantongweisu bizhi yanjiu Wenwu, 2(2), 80-85.
Sanxingdui	0.704084	23.189	16.327	44.2191	1.9069	Jin, Z., H. Mabuchi, T. Chase, D. Chen, K. Miwa, and Y. Hirao, 1995, 广汉三星堆遗物坑青铜器的铅同位素比值研究 Guanghan Sanxingdui yiwukeng qingtongqi de qiantongweisu bizhi yanjiu Wenwu, 2(2), 80-85.
Sanxingdui	0.74031	21.776	16.121	42.4305	1.9485	Jin, Z., H. Mabuchi, T. Chase, D. Chen, K. Miwa, and Y. Hirao, 1995, 广汉三星堆遗物坑青铜器的铅同位素比值研究 Guanghan Sanxingdui yiwukeng qingtongqi de qiantongweisu bizhi yanjiu Wenwu, 2(2), 80-85.
Sanxingdui	0.706221	23.099	16.313	43.8627	1.8989	Jin, Z., H. Mabuchi, T. Chase, D. Chen, K. Miwa, and Y. Hirao, 1995, 广汉三星堆遗物坑青铜器的铅同位素比值研究 Guanghan Sanxingdui yiwukeng qingtongqi de qiantongweisu bizhi yanjiu Wenwu, 2(2), 80-85.
Sanxingdui	0.727612	22.266	16.201	43.0001	1.9312	Jin, Z., H. Mabuchi, T. Chase, D. Chen, K. Miwa, and Y. Hirao, 1995, 广汉三星堆遗物坑青铜器的铅同位素比值研究 Guanghan Sanxingdui yiwukeng qingtongqi de qiantongweisu bizhi yanjiu Wenwu, 2(2), 80-85.
Sanxingdui	0.705189	23.242	16.39	43.7507	1.8824	Jin, Z., H. Mabuchi, T. Chase, D. Chen, K. Miwa, and Y. Hirao, 1995, 广汉三星堆遗物坑青铜器的铅同位素比值研究 Guanghan Sanxingdui yiwukeng qingtongqi de qiantongweisu bizhi yanjiu Wenwu, 2(2), 80-85.
Sanxingdui	0.723508	22.46	16.25	43.3276	1.9291	Jin, Z., H. Mabuchi, T. Chase, D. Chen, K. Miwa, and Y. Hirao, 1995, 广汉三星堆遗物坑青铜器的铅同位素比值研究 Guanghan Sanxingdui yiwukeng qingtongqi de qiantongweisu bizhi yanjiu Wenwu, 2(2), 80-85.
Sanxingdui	0.718695	22.584	16.231	43.3116	1.9178	Jin, Z., H. Mabuchi, T. Chase, D. Chen, K. Miwa, and Y. Hirao, 1995, 广汉三星堆遗物坑青铜器的铅同位素比值研究 Guanghan Sanxingdui yiwukeng qingtongqi de qiantongweisu bizhi yanjiu Wenwu, 2(2), 80-85.
Sanxingdui	0.747414	21.458	16.038	42.313	1.9719	Jin, Z., H. Mabuchi, T. Chase, D. Chen, K. Miwa, and Y. Hirao, 1995, 广汉三星堆遗物坑青铜器的铅同位素比值研究 Guanghan Sanxingdui yiwukeng qingtongqi de qiantongweisu bizhi yanjiu Wenwu, 2(2), 80-85.
Sanxingdui	0.751089	21.349	16.035	42.2241	1.9778	Jin, Z., H. Mabuchi, T. Chase, D. Chen, K. Miwa, and Y. Hirao, 1995, 广汉三星堆遗物坑青铜器的铅同位素比值研究 Guanghan Sanxingdui yiwukeng qingtongqi de qiantongweisu bizhi yanjiu Wenwu, 2(2), 80-85.
Sanxingdui	0.708404	23.073	16.345	43.6149	1.8903	Jin, Z., H. Mabuchi, T. Chase, D. Chen, K. Miwa, and Y. Hirao, 1995, 广汉三星堆遗物坑青铜器的铅同位素比值研究 Guanghan Sanxingdui yiwukeng qingtongqi de qiantongweisu bizhi yanjiu Wenwu, 2(2), 80-85.
Sanxingdui	0.790712	19.982	15.8	40.4775	2.0257	Jin, Z., H. Mabuchi, T. Chase, D. Chen, K. Miwa, and Y. Hirao, 1995, 广汉三星堆遗物坑青铜器的铅同位素比值研究 Guanghan Sanxingdui yiwukeng qingtongqi de qiantongweisu bizhi yanjiu Wenwu, 2(2), 80-85.
Sanxingdui	0.69898	23.427	16.375	44.1505	1.8846	Jin, Z., H. Mabuchi, T. Chase, D. Chen, K. Miwa, and Y. Hirao, 1995, 广汉三星堆遗物坑青铜器的铅同位素比值研究 Guanghan Sanxingdui yiwukeng qingtongqi de qiantongweisu bizhi yanjiu Wenwu, 2(2), 80-85.
Sanxingdui	0.703694	23.307	16.401	43.7705	1.878	Jin, Z., H. Mabuchi, T. Chase, D. Chen, K. Miwa, and Y. Hirao, 1995, 广汉三星堆遗物坑青铜器的铅同位素比值研究 Guanghan Sanxingdui yiwukeng qingtongqi de qiantongweisu bizhi yanjiu Wenwu, 2(2), 80-85.
Sanxingdui	0.679289	24.349	16.54	45.2234	1.8573	Jin, Z., H. Mabuchi, T. Chase, D. Chen, K. Miwa, and Y. Hirao, 1995, 广汉三星堆遗物坑青铜器的铅同位素比值研究 Guanghan Sanxingdui yiwukeng qingtongqi de qiantongweisu bizhi yanjiu Wenwu, 2(2), 80-85.
Sanxingdui	0.75198	21.47	16.145	41.7227	1.9433	Jin, Z., H. Mabuchi, T. Chase, D. Chen, K. Miwa, and Y. Hirao, 1995, 广汉三星堆遗物坑青铜器的铅同位素比值研究 Guanghan Sanxingdui yiwukeng qingtongqi de qiantongweisu bizhi yanjiu Wenwu, 2(2), 80-85.
Sanxingdui	0.708501	23.091	16.36	43.6859	1.8919	Jin, Z., H. Mabuchi, T. Chase, D. Chen, K. Miwa, and Y. Hirao, 1995, 广汉三星堆遗物坑青铜器的铅同位素比值研究 Guanghan Sanxingdui yiwukeng qingtongqi de qiantongweisu bizhi yanjiu Wenwu, 2(2), 80-85.
Sanxingdui	0.686081	23.968	16.444	44.3887	1.852	Jin, Z., H. Mabuchi, T. Chase, D. Chen, K. Miwa, and Y. Hirao, 1995, 广汉三星堆遗物坑青铜器的铅同位素比值研究 Guanghan Sanxingdui yiwukeng qingtongqi de qiantongweisu bizhi yanjiu Wenwu, 2(2), 80-85.
Sanxingdui	0.707702	23.086	16.338	43.8449	1.8992	Jin, Z., H. Mabuchi, T. Chase, D. Chen, K. Miwa, and Y. Hirao, 1995, 广汉三星堆遗物坑青铜器的铅同位素比值研究 Guanghan Sanxingdui yiwukeng qingtongqi de qiantongweisu bizhi yanjiu Wenwu, 2(2), 80-85.
Sanxingdui	0.70689	23.121	16.344	43.8166	1.8951	Jin, Z., H. Mabuchi, T. Chase, D. Chen, K. Miwa, and Y. Hirao, 1995, 广汉三星堆遗物坑青铜器的铅同位素比值研究 Guanghan Sanxingdui yiwukeng qingtongqi de qiantongweisu bizhi yanjiu Wenwu, 2(2), 80-85.
Sanxingdui	0.702779	23.279	16.36	43.8413	1.8833	Jin, Z., H. Mabuchi, T. Chase, D. Chen, K. Miwa, and Y. Hirao, 1995, 广汉三星堆遗物坑青铜器的铅同位素比值研究 Guanghan Sanxingdui yiwukeng qingtongqi de qiantongweisu bizhi yanjiu Wenwu, 2(2), 80-85.
Sanxingdui	0.705613	23.177	16.354	43.8068	1.8901	Jin, Z., H. Mabuchi, T. Chase, D. Chen, K. Miwa, and Y. Hirao, 1995, 广汉三星堆遗物坑青铜器的铅同位素比值研究 Guanghan Sanxingdui yiwukeng qingtongqi de qiantongweisu bizhi yanjiu Wenwu, 2(2), 80-85.
Sanxingdui	0.701088	23.338	16.362	44.2535	1.8962	Jin, Z., H. Mabuchi, T. Chase, D. Chen, K. Miwa, and Y. Hirao, 1995, 广汉三星堆遗物坑青铜器的铅同位素比值研究 Guanghan Sanxingdui yiwukeng qingtongqi de qiantongweisu bizhi yanjiu Wenwu, 2(2), 80-85.
Sanxingdui	0.705613	23.177	16.354	43.8068	1.8901	Jin, Z., H. Mabuchi, T. Chase, D. Chen, K. Miwa, and Y. Hirao, 1995, 广汉三星堆遗物坑青铜器的铅同位素比值研究 Guanghan Sanxingdui yiwukeng qingtongqi de qiantongweisu bizhi yanjiu Wenwu, 2(2), 80-85.
Sanxingdui	0.755406	21.227	16.035	41.7302	1.9659	Jin, Z., H. Mabuchi, T. Chase, D. Chen, K. Miwa, and Y. Hirao, 1995, 广汉三星堆遗物坑青铜器的铅同位素比值研究 Guanghan Sanxingdui yiwukeng qingtongqi de qiantongweisu bizhi yanjiu Wenwu, 2(2), 80-85.
Sanxingdui	0.81749	19.325	15.798	39.9641	2.068	Jin, Z., H. Mabuchi, T. Chase, D. Chen, K. Miwa, and Y. Hirao, 1995, 广汉三星堆遗物坑青铜器的铅同位素比值研究 Guanghan Sanxingdui yiwukeng qingtongqi de qiantongweisu bizhi yanjiu Wenwu, 2(2), 80-85.
Sanxingdui	0.716494	22.645	16.225	43.1251	1.9044	Jin, Z., H. Mabuchi, T. Chase, D. Chen, K. Miwa, and Y. Hirao, 1995, 广汉三星堆遗物坑青铜器的铅同位素比值研究 Guanghan Sanxingdui yiwukeng qingtongqi de qiantongweisu bizhi yanjiu Wenwu, 2(2), 80-85.
Sanxingdui	0.708284	23.019	16.304	43.8558	1.9052	Jin, Z., H. Mabuchi, T. Chase, D. Chen, K. Miwa, and Y. Hirao, 1995, 广汉三星堆遗物坑青铜器的铅同位素比值研究 Guanghan Sanxingdui yiwukeng qingtongqi de qiantongweisu bizhi yanjiu Wenwu, 2(2), 80-85.
Sanxingdui	0.714086	22.846	16.314	43.3046	1.8955	Jin, Z., H. Mabuchi, T. Chase, D. Chen, K. Miwa, and Y. Hirao, 1995, 广汉三星堆遗物坑青铜器的铅同位素比值研究 Guanghan Sanxingdui yiwukeng qingtongqi de qiantongweisu bizhi yanjiu Wenwu, 2(2), 80-85.
Sanxingdui	0.721795	22.505	16.244	43.3289	1.9253	Jin, Z., H. Mabuchi, T. Chase, D. Chen, K. Miwa, and Y. Hirao, 1995, 广汉三星堆遗物坑青铜器的铅同位素比值研究 Guanghan Sanxingdui yiwukeng qingtongqi de qiantongweisu bizhi yanjiu Wenwu, 2(2), 80-85.
Sanxingdui	0.755794	21.228	16.044	41.9635	1.9768	Jin, Z., H. Mabuchi, T. Chase, D. Chen, K. Miwa, and Y. Hirao, 1995, 广汉三星堆遗物坑青铜器的铅同位素比值研究 Guanghan Sanxingdui yiwukeng qingtongqi de qiantongweisu bizhi yanjiu Wenwu, 2(2), 80-85.
Sanxingdui	0.743822	21.61	16.074	42.4572	1.9647	Jin, Z., H. Mabuchi, T. Chase, D. Chen, K. Miwa, and Y. Hirao, 1995, 广汉三星堆遗物坑青铜器的铅同位素比值研究 Guanghan Sanxingdui yiwukeng qingtongqi de qiantongweisu bizhi yanjiu Wenwu, 2(2), 80-85.
Sanxingdui	0.697719	23.24	16.215	43.8492	1.8868	Jin, Z., H. Mabuchi, T. Chase, D. Chen, K. Miwa, and Y. Hirao, 1995, 广汉三星堆遗物坑青铜器的铅同位素比值研究 Guanghan Sanxingdui yiwukeng qingtongqi de qiantongweisu bizhi yanjiu Wenwu, 2(2), 80-85.
Sanxingdui	0.721	22.362	16.123	43.0714	1.9261	Jin, Z., H. Mabuchi, T. Chase, D. Chen, K. Miwa, and Y. Hirao, 1995, 广汉三星堆遗物坑青铜器的铅同位素比值研究 Guanghan Sanxingdui yiwukeng qingtongqi de qiantongweisu bizhi yanjiu Wenwu, 2(2), 80-85.
Sanxingdui	0.697518	23.284	16.241	43.9439	1.8873	Jin, Z., H. Mabuchi, T. Chase, D. Chen, K. Miwa, and Y. Hirao, 1995, 广汉三星堆遗物坑青铜器的铅同位素比值研究 Guanghan Sanxingdui yiwukeng qingtongqi de qiantongweisu bizhi yanjiu Wenwu, 2(2), 80-85.
Sanxingdui	0.698581	23.532	16.439	44.1696	1.877	Jin, Z., H. Mabuchi, T. Chase, D. Chen, K. Miwa, and Y. Hirao, 1995, 广汉三星堆遗物坑青铜器的铅同位素比值研究 Guanghan Sanxingdui yiwukeng qingtongqi de qiantongweisu bizhi yanjiu Wenwu, 2(2), 80-85.
Sanxingdui	0.709213	22.783	16.158	43.2512	1.8984	Jin, Z., H. Mabuchi, T. Chase, D. Chen, K. Miwa, and Y. Hirao, 1995, 广汉三星堆遗物坑青铜器的铅同位素比值研究 Guanghan Sanxingdui yiwukeng qingtongqi de qiantongweisu bizhi yanjiu Wenwu, 2(2), 80-85.
Sanxingdui	0.709099	22.75	16.132	43.1476	1.8966	Jin, Z., H. Mabuchi, T. Chase, D. Chen, K. Miwa, and Y. Hirao, 1995, 广汉三星堆遗物坑青铜器的铅同位素比值研究 Guanghan Sanxingdui yiwukeng qingtongqi de qiantongweisu bizhi yanjiu Wenwu, 2(2), 80-85.
Sanxingdui	0.720095	22.354	16.097	43.0359	1.9252	Jin, Z., H. Mabuchi, T. Chase, D. Chen, K. Miwa, and Y. Hirao, 1995, 广汉三星堆遗物坑青铜器的铅同位素比值研究 Guanghan Sanxingdui yiwukeng qingtongqi de qiantongweisu bizhi yanjiu Wenwu, 2(2), 80-85.
Sanxingdui	0.699489	23.48	16.424	43.4098	1.8488	Jin, Z., H. Mabuchi, T. Chase, D. Chen, K. Miwa, and Y. Hirao, 1995, 广汉三星堆遗物坑青铜器的铅同位素比值研究 Guanghan Sanxingdui yiwukeng qingtongqi de qiantongweisu bizhi yanjiu Wenwu, 2(2), 80-85.
Sanxingdui	0.699485	23.473	16.419	43.4016	1.849	Jin, Z., H. Mabuchi, T. Chase, D. Chen, K. Miwa, and Y. Hirao, 1995, 广汉三星堆遗物坑青铜器的铅同位素比值研究 Guanghan Sanxingdui yiwukeng qingtongqi de qiantongweisu bizhi yanjiu Wenwu, 2(2), 80-85.
Sanxingdui	0.713391	22.829	16.286	43.4002	1.9011	Jin, Z., H. Mabuchi, T. Chase, D. Chen, K. Miwa, and Y. Hirao, 1995, 广汉三星堆遗物坑青铜器的铅同位素比值研究 Guanghan Sanxingdui yiwukeng qingtongqi de qiantongweisu bizhi yanjiu Wenwu, 2(2), 80-85.
Sanxingdui	0.740211	21.81	16.144	42.6953	1.9576	Jin, Z., H. Mabuchi, T. Chase, D. Chen, K. Miwa, and Y. Hirao, 1995, 广汉三星堆遗物坑青铜器的铅同位素比值研究 Guanghan Sanxingdui yiwukeng qingtongqi de qiantongweisu bizhi yanjiu Wenwu, 2(2), 80-85.
Sanxingdui	0.713679	22.852	16.309	43.613	1.9085	Jin, Z., H. Mabuchi, T. Chase, D. Chen, K. Miwa, and Y. Hirao, 1995, 广汉三星堆遗物坑青铜器的铅同位素比值研究 Guanghan Sanxingdui yiwukeng qingtongqi de qiantongweisu bizhi yanjiu Wenwu, 2(2), 80-85.
Sanxingdui	0.710509	22.961	16.314	43.7017	1.9033	Jin, Z., H. Mabuchi, T. Chase, D. Chen, K. Miwa, and Y. Hirao, 1995, 广汉三星堆遗物坑青铜器的铅同位素比值研究 Guanghan Sanxingdui yiwukeng qingtongqi de qiantongweisu bizhi yanjiu Wenwu, 2(2), 80-85.
Sanxingdui	0.855699	19.092	16.337	36.1488	1.8934	Jin, Z., H. Mabuchi, T. Chase, D. Chen, K. Miwa, and Y. Hirao, 1995, 广汉三星堆遗物坑青铜器的铅同位素比值研究 Guanghan Sanxingdui yiwukeng qingtongqi de qiantongweisu bizhi yanjiu Wenwu, 2(2), 80-85.
Sanxingdui	0.82401	19.092	15.732	39.9729	2.0937	Jin, Z., H. Mabuchi, T. Chase, D. Chen, K. Miwa, and Y. Hirao, 1995, 广汉三星堆遗物坑青铜器的铅同位素比值研究 Guanghan Sanxingdui yiwukeng qingtongqi de qiantongweisu bizhi yanjiu Wenwu, 2(2), 80-85.
Sanxingdui	0.733312	22.022	16.149	42.3747	1.9242	Jin, Z., H. Mabuchi, T. Chase, D. Chen, K. Miwa, and Y. Hirao, 1995, 广汉三星堆遗物坑青铜器的铅同位素比值研究 Guanghan Sanxingdui yiwukeng qingtongqi de qiantongweisu bizhi yanjiu Wenwu, 2(2), 80-85.
Sanxingdui	0.704804	23.188	16.343	43.8902	1.8928	Jin, Z., H. Mabuchi, T. Chase, D. Chen, K. Miwa, and Y. Hirao, 1995, 广汉三星堆遗物坑青铜器的铅同位素比值研究 Guanghan Sanxingdui yiwukeng qingtongqi de qiantongweisu bizhi yanjiu Wenwu, 2(2), 80-85.
Sanxingdui	0.745619	21.57	16.083	42.8661	1.9873	Jin, Z., H. Mabuchi, T. Chase, D. Chen, K. Miwa, and Y. Hirao, 1995, 广汉三星堆遗物坑青铜器的铅同位素比值研究 Guanghan Sanxingdui yiwukeng qingtongqi de qiantongweisu bizhi yanjiu Wenwu, 2(2), 80-85.
Sanxingdui	0.776223	20.507	15.918	41.3462	2.0162	Jin, Z., H. Mabuchi, T. Chase, D. Chen, K. Miwa, and Y. Hirao, 1995, 广汉三星堆遗物坑青铜器的铅同位素比值研究 Guanghan Sanxingdui yiwukeng qingtongqi de qiantongweisu bizhi yanjiu Wenwu, 2(2), 80-85.
Sanxingdui	0.710183	22.911	16.271	43.552	1.9009	Cui, J., and X. Wu, 2008, 铅同位素考古研究——以中国云南和越南出土青铜器为例 Qiantongweisu kaogu yanjiu-- yi Zhongguo Yunan he Yuenan chutu qingtongqi weili: Beijing, Wenwu press.
Sanxingdui	0.700141	23.381	16.37	43.248	1.8497	Cui, J., and X. Wu, 2008, 铅同位素考古研究——以中国云南和越南出土青铜器为例 Qiantongweisu kaogu yanjiu-- yi Zhongguo Yunan he Yuenan chutu qingtongqi weili: Beijing, Wenwu press.
Sanxingdui	0.710474	22.972	16.321	43.654	1.9003	Cui, J., and X. Wu, 2008, 铅同位素考古研究——以中国云南和越南出土青铜器为例 Qiantongweisu kaogu yanjiu-- yi Zhongguo Yunan he Yuenan chutu qingtongqi weili: Beijing, Wenwu press.
Sanxingdui	0.707276	23.213	16.418	44.186	1.9035	Cui, J., and X. Wu, 2008, 铅同位素考古研究——以中国云南和越南出土青铜器为例 Qiantongweisu kaogu yanjiu-- yi Zhongguo Yunan he Yuenan chutu qingtongqi weili: Beijing, Wenwu press.
Sanxingdui	0.701907	23.288	16.346	44.071	1.8924	Cui, J., and X. Wu, 2008, 铅同位素考古研究——以中国云南和越南出土青铜器为例 Qiantongweisu kaogu yanjiu-- yi Zhongguo Yunan he Yuenan chutu qingtongqi weili: Beijing, Wenwu press.
Sanxingdui	0.698618	23.452	16.384	44.001	1.8762	Cui, J., and X. Wu, 2008, 铅同位素考古研究——以中国云南和越南出土青铜器为例 Qiantongweisu kaogu yanjiu-- yi Zhongguo Yunan he Yuenan chutu qingtongqi weili: Beijing, Wenwu press.
Sanxingdui	0.697606	23.271	16.234	43.902	1.8866	Cui, J., and X. Wu, 2008, 铅同位素考古研究——以中国云南和越南出土青铜器为例 Qiantongweisu kaogu yanjiu-- yi Zhongguo Yunan he Yuenan chutu qingtongqi weili: Beijing, Wenwu press.
Sanxingdui	0.709064	23.036	16.334	43.642	1.8945	Cui, J., and X. Wu, 2008, 铅同位素考古研究——以中国云南和越南出土青铜器为例 Qiantongweisu kaogu yanjiu-- yi Zhongguo Yunan he Yuenan chutu qingtongqi weili: Beijing, Wenwu press.
Sanxingdui	0.710288	23.085	16.397	43.897	1.9015	Cui, J., and X. Wu, 2008, 铅同位素考古研究——以中国云南和越南出土青铜器为例 Qiantongweisu kaogu yanjiu-- yi Zhongguo Yunan he Yuenan chutu qingtongqi weili: Beijing, Wenwu press.
Sanxingdui	0.755551	21.346	16.128	42.448	1.9886	Cui, J., and X. Wu, 2008, 铅同位素考古研究——以中国云南和越南出土青铜器为例 Qiantongweisu kaogu yanjiu-- yi Zhongguo Yunan he Yuenan chutu qingtongqi weili: Beijing, Wenwu press.
Sanxingdui	0.72949	22.099	16.121	42.971	1.9444	Cui, J., and X. Wu, 2008, 铅同位素考古研究——以中国云南和越南出土青铜器为例 Qiantongweisu kaogu yanjiu-- yi Zhongguo Yunan he Yuenan chutu qingtongqi weili: Beijing, Wenwu press.
Sanxingdui	0.699482	23.373	16.349	44.069	1.8855	Cui, J., and X. Wu, 2008, 铅同位素考古研究——以中国云南和越南出土青铜器为例 Qiantongweisu kaogu yanjiu-- yi Zhongguo Yunan he Yuenan chutu qingtongqi weili: Beijing, Wenwu press.
Sanxingdui	0.6989	23.185	16.204	43.921	1.8944	Cui, J., and X. Wu, 2008, 铅同位素考古研究——以中国云南和越南出土青铜器为例 Qiantongweisu kaogu yanjiu-- yi Zhongguo Yunan he Yuenan chutu qingtongqi weili: Beijing, Wenwu press.
Sanxingdui	0.701263	23.201	16.27	44.148	1.9028	Cui, J., and X. Wu, 2008, 铅同位素考古研究——以中国云南和越南出土青铜器为例 Qiantongweisu kaogu yanjiu-- yi Zhongguo Yunan he Yuenan chutu qingtongqi weili: Beijing, Wenwu press.
Sanxingdui	0.720488	22.364	16.113	43.091	1.9268	Cui, J., and X. Wu, 2008, 铅同位素考古研究——以中国云南和越南出土青铜器为例 Qiantongweisu kaogu yanjiu-- yi Zhongguo Yunan he Yuenan chutu qingtongqi weili: Beijing, Wenwu press.
Sanxingdui	0.751826	21.223	15.956	42.067	1.9821	Cui, J., and X. Wu, 2008, 铅同位素考古研究——以中国云南和越南出土青铜器为例 Qiantongweisu kaogu yanjiu-- yi Zhongguo Yunan he Yuenan chutu qingtongqi weili: Beijing, Wenwu press.
Haimenkou	0.8512	17.781	15.147	37.4628	2.1069	Cui, J., and X. Wu, 2008, 铅同位素考古研究——以中国云南和越南出土青铜器为例 Qiantongweisu kaogu yanjiu-- yi Zhongguo Yunan he Yuenan chutu qingtongqi weili: Beijing, Wenwu press.
Haimenkou	0.8531	18.402	15.699	38.6773	2.1018	Cui, J., and X. Wu, 2008, 铅同位素考古研究——以中国云南和越南出土青铜器为例 Qiantongweisu kaogu yanjiu-- yi Zhongguo Yunan he Yuenan chutu qingtongqi weili: Beijing, Wenwu press.
Haimenkou	0.8422	18.59	15.655	38.9256	2.0939	Cui, J., and X. Wu, 2008, 铅同位素考古研究——以中国云南和越南出土青铜器为例 Qiantongweisu kaogu yanjiu-- yi Zhongguo Yunan he Yuenan chutu qingtongqi weili: Beijing, Wenwu press.
Haimenkou	0.8624	18.118	15.627	38.6584	2.1337	Cui, J., and X. Wu, 2008, 铅同位素考古研究——以中国云南和越南出土青铜器为例 Qiantongweisu kaogu yanjiu-- yi Zhongguo Yunan he Yuenan chutu qingtongqi weili: Beijing, Wenwu press.
Haimenkou	0.8547	18.319	15.657	38.6238	2.1084	Cui, J., and X. Wu, 2008, 铅同位素考古研究——以中国云南和越南出土青铜器为例 Qiantongweisu kaogu yanjiu-- yi Zhongguo Yunan he Yuenan chutu qingtongqi weili: Beijing, Wenwu press.
Haimenkou	0.8463	18.555	15.704	38.7299	2.0873	Cui, J., and X. Wu, 2008, 铅同位素考古研究——以中国云南和越南出土青铜器为例 Qiantongweisu kaogu yanjiu-- yi Zhongguo Yunan he Yuenan chutu qingtongqi weili: Beijing, Wenwu press.
Haimenkou	0.7707	20.493	15.791	41.0987	2.0055	Cui, J., and X. Wu, 2008, 铅同位素考古研究——以中国云南和越南出土青铜器为例 Qiantongweisu kaogu yanjiu-- yi Zhongguo Yunan he Yuenan chutu qingtongqi weili: Beijing, Wenwu press.
Haimenkou	0.8436	18.594	15.687	38.9451	2.0945	Cui, J., and X. Wu, 2008, 铅同位素考古研究——以中国云南和越南出土青铜器为例 Qiantongweisu kaogu yanjiu-- yi Zhongguo Yunan he Yuenan chutu qingtongqi weili: Beijing, Wenwu press.
Haimenkou	0.7844	20.078	15.747	40.6379	2.024	Cui, J., and X. Wu, 2008, 铅同位素考古研究——以中国云南和越南出土青铜器为例 Qiantongweisu kaogu yanjiu-- yi Zhongguo Yunan he Yuenan chutu qingtongqi weili: Beijing, Wenwu press.
Yueyang	0.713549	22.674	16.179	43.482	1.9177	Ma, J., 2015, 湖南出土商周青铜器的科学分析与研究 Hunan chutu shangzhou qingtongqi de kexue fenxi yu yanjiu, University of Science and Technology China, Hefei.
Yueyang	0.681295	24.176	16.471	44.71	1.84935	Ma, J., 2015, 湖南出土商周青铜器的科学分析与研究 Hunan chutu shangzhou qingtongqi de kexue fenxi yu yanjiu, University of Science and Technology China, Hefei.
Yueyang	0.885999	17.456	15.466	37.662	2.15754	Ma, J., 2015, 湖南出土商周青铜器的科学分析与研究 Hunan chutu shangzhou qingtongqi de kexue fenxi yu yanjiu, University of Science and Technology China, Hefei.
Yueyang	0.869531	17.851	15.522	38.145	2.13686	Ma, J., 2015, 湖南出土商周青铜器的科学分析与研究 Hunan chutu shangzhou qingtongqi de kexue fenxi yu yanjiu, University of Science and Technology China, Hefei.
Yueyang	0.933436	16.255	15.173	36.387	2.23851	Ma, J., 2015, 湖南出土商周青铜器的科学分析与研究 Hunan chutu shangzhou qingtongqi de kexue fenxi yu yanjiu, University of Science and Technology China, Hefei.
Yueyang	0.805663	19.461	15.679	39.975	2.05411	Ma, J., 2015, 湖南出土商周青铜器的科学分析与研究 Hunan chutu shangzhou qingtongqi de kexue fenxi yu yanjiu, University of Science and Technology China, Hefei.
Yueyang	0.706595	22.849	16.145	43.448	1.90153	Ma, J., 2015, 湖南出土商周青铜器的科学分析与研究 Hunan chutu shangzhou qingtongqi de kexue fenxi yu yanjiu, University of Science and Technology China, Hefei.
Yueyang	0.773164	20.495	15.846	40.643	1.98307	Ma, J., 2015, 湖南出土商周青铜器的科学分析与研究 Hunan chutu shangzhou qingtongqi de kexue fenxi yu yanjiu, University of Science and Technology China, Hefei.
Yueyang	0.869853	17.849	15.526	38.137	2.13665	Ma, J., 2015, 湖南出土商周青铜器的科学分析与研究 Hunan chutu shangzhou qingtongqi de kexue fenxi yu yanjiu, University of Science and Technology China, Hefei.
Yueyang	0.726411	22.256	16.167	42.801	1.92312	Ma, J., 2015, 湖南出土商周青铜器的科学分析与研究 Hunan chutu shangzhou qingtongqi de kexue fenxi yu yanjiu, University of Science and Technology China, Hefei.
Yueyang	0.756821	21.149	16.006	41.522	1.96331	Ma, J., 2015, 湖南出土商周青铜器的科学分析与研究 Hunan chutu shangzhou qingtongqi de kexue fenxi yu yanjiu, University of Science and Technology China, Hefei.
Yueyang	0.698809	23.344	16.313	44.081	1.88832	Ma, J., 2015, 湖南出土商周青铜器的科学分析与研究 Hunan chutu shangzhou qingtongqi de kexue fenxi yu yanjiu, University of Science and Technology China, Hefei.
Yueyang	0.764437	20.814	15.911	41.439	1.99092	Ma, J., 2015, 湖南出土商周青铜器的科学分析与研究 Hunan chutu shangzhou qingtongqi de kexue fenxi yu yanjiu, University of Science and Technology China, Hefei.
Yueyang	0.845547	18.394	15.553	38.526	2.09449	Ma, J., 2015, 湖南出土商周青铜器的科学分析与研究 Hunan chutu shangzhou qingtongqi de kexue fenxi yu yanjiu, University of Science and Technology China, Hefei.
Yueyang	0.857788	18.156	15.574	38.354	2.11247	Ma, J., 2015, 湖南出土商周青铜器的科学分析与研究 Hunan chutu shangzhou qingtongqi de kexue fenxi yu yanjiu, University of Science and Technology China, Hefei.
Xingan	0.749581	21.4141	16.0516	42.325	1.9765	Jin, Z., T. Chase, Y. Hirao, S. Peng, H. Mabuchi, K. Miwa, and K. Zhan, 1994, 江西新干大洋洲商墓青铜器的铅同位素比值研究 Jiangxi Xin'gan Dayangzhou shangmu qingtongqi de qiantongweisu bizhi yanjiu, Kaogu, 8(8), 744-747.
Xingan	0.764099	20.8808	15.955	41.7094	1.9975	Jin, Z., T. Chase, Y. Hirao, S. Peng, H. Mabuchi, K. Miwa, and K. Zhan, 1994, 江西新干大洋洲商墓青铜器的铅同位素比值研究 Jiangxi Xin'gan Dayangzhou shangmu qingtongqi de qiantongweisu bizhi yanjiu, Kaogu, 8(8), 744-747.
Xingan	0.747659	21.4761	16.0568	42.3401	1.9715	Jin, Z., T. Chase, Y. Hirao, S. Peng, H. Mabuchi, K. Miwa, and K. Zhan, 1994, 江西新干大洋洲商墓青铜器的铅同位素比值研究 Jiangxi Xin'gan Dayangzhou shangmu qingtongqi de qiantongweisu bizhi yanjiu, Kaogu, 8(8), 744-747.
Xingan	0.767951	20.8124	15.9829	41.6123	1.9994	Jin, Z., T. Chase, Y. Hirao, S. Peng, H. Mabuchi, K. Miwa, and K. Zhan, 1994, 江西新干大洋洲商墓青铜器的铅同位素比值研究 Jiangxi Xin'gan Dayangzhou shangmu qingtongqi de qiantongweisu bizhi yanjiu, Kaogu, 8(8), 744-747.
Xingan	0.779782	20.3943	15.9031	41.2046	2.0204	Jin, Z., T. Chase, Y. Hirao, S. Peng, H. Mabuchi, K. Miwa, and K. Zhan, 1994, 江西新干大洋洲商墓青铜器的铅同位素比值研究 Jiangxi Xin'gan Dayangzhou shangmu qingtongqi de qiantongweisu bizhi yanjiu, Kaogu, 8(8), 744-747.
Xingan	0.72672	22.1619	16.1055	42.7547	1.9292	Jin, Z., T. Chase, Y. Hirao, S. Peng, H. Mabuchi, K. Miwa, and K. Zhan, 1994, 江西新干大洋洲商墓青铜器的铅同位素比值研究 Jiangxi Xin'gan Dayangzhou shangmu qingtongqi de qiantongweisu bizhi yanjiu, Kaogu, 8(8), 744-747.
Xingan	0.710681	22.901	16.2753	43.4249	1.8962	Jin, Z., T. Chase, Y. Hirao, S. Peng, H. Mabuchi, K. Miwa, and K. Zhan, 1994, 江西新干大洋洲商墓青铜器的铅同位素比值研究 Jiangxi Xin'gan Dayangzhou shangmu qingtongqi de qiantongweisu bizhi yanjiu, Kaogu, 8(8), 744-747.
Xingan	0.76956	20.6587	15.8981	41.1253	1.9907	Jin, Z., T. Chase, Y. Hirao, S. Peng, H. Mabuchi, K. Miwa, and K. Zhan, 1994, 江西新干大洋洲商墓青铜器的铅同位素比值研究 Jiangxi Xin'gan Dayangzhou shangmu qingtongqi de qiantongweisu bizhi yanjiu, Kaogu, 8(8), 744-747.
Xingan	0.75552	21.1702	15.9945	41.9106	1.9797	Jin, Z., T. Chase, Y. Hirao, S. Peng, H. Mabuchi, K. Miwa, and K. Zhan, 1994, 江西新干大洋洲商墓青铜器的铅同位素比值研究 Jiangxi Xin'gan Dayangzhou shangmu qingtongqi de qiantongweisu bizhi yanjiu, Kaogu, 8(8), 744-747.
Xingan	0.765719	20.834	15.953	41.493	1.9916	Jin, Z., T. Chase, Y. Hirao, S. Peng, H. Mabuchi, K. Miwa, and K. Zhan, 1994, 江西新干大洋洲商墓青铜器的铅同位素比值研究 Jiangxi Xin'gan Dayangzhou shangmu qingtongqi de qiantongweisu bizhi yanjiu, Kaogu, 8(8), 744-747.
Xingan	0.714209	22.7551	16.2519	43.5965	1.9159	Jin, Z., T. Chase, Y. Hirao, S. Peng, H. Mabuchi, K. Miwa, and K. Zhan, 1994, 江西新干大洋洲商墓青铜器的铅同位素比值研究 Jiangxi Xin'gan Dayangzhou shangmu qingtongqi de qiantongweisu bizhi yanjiu, Kaogu, 8(8), 744-747.
Xingan	0.72936	22.696	16.5536	43.7034	1.9256	Peng, Z., Y. Liu, S. Liu, and J. Hua, 1999, 赣鄂豫地区商代青铜器和部分铜铅矿料来源的初探 Gan'eyu diqu shangdai qingtongqi he bufen tongqian kuangliao laiyuan de chutan, 自然科学史研究 Ziran kexueshi yanjiu, 18(3), 241-249.
Xingan	0.75242	21.846	16.4374	43.1764	1.9764	Peng, Z., Y. Liu, S. Liu, and J. Hua, 1999, 赣鄂豫地区商代青铜器和部分铜铅矿料来源的初探 Gan'eyu diqu shangdai qingtongqi he bufen tongqian kuangliao laiyuan de chutan, 自然科学史研究 Ziran kexueshi yanjiu, 18(3), 241-249.
Xingan	0.77786	20.308	15.7968	40.6708	2.0027	Peng, Z., Y. Liu, S. Liu, and J. Hua, 1999, 赣鄂豫地区商代青铜器和部分铜铅矿料来源的初探 Gan'eyu diqu shangdai qingtongqi he bufen tongqian kuangliao laiyuan de chutan, 自然科学史研究 Ziran kexueshi yanjiu, 18(3), 241-249.
Xingan	0.76271	20.921	15.9567	41.6767	1.9921	Peng, Z., Y. Liu, S. Liu, and J. Hua, 1999, 赣鄂豫地区商代青铜器和部分铜铅矿料来源的初探 Gan'eyu diqu shangdai qingtongqi he bufen tongqian kuangliao laiyuan de chutan, 自然科学史研究 Ziran kexueshi yanjiu, 18(3), 241-249.
Xingan	0.71228	22.73	16.1901	43.0415	1.8936	Peng, Z., Y. Liu, S. Liu, and J. Hua, 1999, 赣鄂豫地区商代青铜器和部分铜铅矿料来源的初探 Gan'eyu diqu shangdai qingtongqi he bufen tongqian kuangliao laiyuan de chutan, 自然科学史研究 Ziran kexueshi yanjiu, 18(3), 241-249.
Xingan	0.71422	22.634	16.1657	43.0318	1.9012	Peng, Z., Y. Liu, S. Liu, and J. Hua, 1999, 赣鄂豫地区商代青铜器和部分铜铅矿料来源的初探 Gan'eyu diqu shangdai qingtongqi he bufen tongqian kuangliao laiyuan de chutan, 自然科学史研究 Ziran kexueshi yanjiu, 18(3), 241-249.
Xingan	0.75822	21.676	16.4352	43.0225	1.9848	Peng, Z., Y. Liu, S. Liu, and J. Hua, 1999, 赣鄂豫地区商代青铜器和部分铜铅矿料来源的初探 Gan'eyu diqu shangdai qingtongqi he bufen tongqian kuangliao laiyuan de chutan, 自然科学史研究 Ziran kexueshi yanjiu, 18(3), 241-249.
Xingan	0.729361	22.6965	16.5539	43.7053	1.92564	Peng, Z., W. Sun, Y. Huang, X. Zhang, S. Liu, and B. Lu, 1997, 赣鄂皖诸地古代矿料去向的初步研究 Gan'ewan zhudi gudai kuangliao quxiang de chubu yanjiu, 考古 Kaogu, (7), 53-61.
Xingan	0.752429	21.8461	16.4376	43.1782	1.97647	Peng, Z., W. Sun, Y. Huang, X. Zhang, S. Liu, and B. Lu, 1997, 赣鄂皖诸地古代矿料去向的初步研究 Gan'ewan zhudi gudai kuangliao quxiang de chubu yanjiu, 考古 Kaogu, (7), 53-61.
Xingan	0.77786	20.3081	15.7969	40.672	2.00275	Peng, Z., W. Sun, Y. Huang, X. Zhang, S. Liu, and B. Lu, 1997, 赣鄂皖诸地古代矿料去向的初步研究 Gan'ewan zhudi gudai kuangliao quxiang de chubu yanjiu, 考古 Kaogu, (7), 53-61.
Northern Steppe Shang	0.7161	22.702	16.257	43.499	1.9161	Takahama Hideki, Hayakawa Yasuhiro and Hirao Yoshimitsu, 2001, 中國北方系民族の青銅器, in Kodai higashi Ajia seidō no ryūtsū, 187-252, Hirao Yoshimitsu, Enomoto Junko and Takahama Hideki, eds, 鶴山堂, Tokyo.
Northern Steppe Shang	0.7819	20.325	15.892	40.778	2.0063	Takahama Hideki, Hayakawa Yasuhiro and Hirao Yoshimitsu, 2001, 中國北方系民族の青銅器, in Kodai higashi Ajia seidō no ryūtsū, 187-252, Hirao Yoshimitsu, Enomoto Junko and Takahama Hideki, eds, 鶴山堂, Tokyo.
Northern Steppe Shang	0.8532	18.238	15.561	38.15	2.0918	Takahama Hideki, Hayakawa Yasuhiro and Hirao Yoshimitsu, 2001, 中國北方系民族の青銅器, in Kodai higashi Ajia seidō no ryūtsū, 187-252, Hirao Yoshimitsu, Enomoto Junko and Takahama Hideki, eds, 鶴山堂, Tokyo.
Northern Steppe Shang	0.7928	19.874	15.756	40.287	2.0271	Takahama Hideki, Hayakawa Yasuhiro and Hirao Yoshimitsu, 2001, 中國北方系民族の青銅器, in Kodai higashi Ajia seidō no ryūtsū, 187-252, Hirao Yoshimitsu, Enomoto Junko and Takahama Hideki, eds, 鶴山堂, Tokyo.
Northern Steppe Shang	0.8021	19.66	15.77	39.959	2.0325	Takahama Hideki, Hayakawa Yasuhiro and Hirao Yoshimitsu, 2001, 中國北方系民族の青銅器, in Kodai higashi Ajia seidō no ryūtsū, 187-252, Hirao Yoshimitsu, Enomoto Junko and Takahama Hideki, eds, 鶴山堂, Tokyo.
Northern Steppe Shang	0.8587	18.123	15.562	38.337	2.1154	Takahama Hideki, Hayakawa Yasuhiro and Hirao Yoshimitsu, 2001, 中國北方系民族の青銅器, in Kodai higashi Ajia seidō no ryūtsū, 187-252, Hirao Yoshimitsu, Enomoto Junko and Takahama Hideki, eds, 鶴山堂, Tokyo.
Northern Steppe Shang	0.8598	18.074	15.54	37.939	2.0991	Takahama Hideki, Hayakawa Yasuhiro and Hirao Yoshimitsu, 2001, 中國北方系民族の青銅器, in Kodai higashi Ajia seidō no ryūtsū, 187-252, Hirao Yoshimitsu, Enomoto Junko and Takahama Hideki, eds, 鶴山堂, Tokyo.
Northern Steppe Shang	0.8533	18.292	15.609	38.505	2.105	Takahama Hideki, Hayakawa Yasuhiro and Hirao Yoshimitsu, 2001, 中國北方系民族の青銅器, in Kodai higashi Ajia seidō no ryūtsū, 187-252, Hirao Yoshimitsu, Enomoto Junko and Takahama Hideki, eds, 鶴山堂, Tokyo.
Northern Steppe Shang	0.8687	17.85	15.506	37.797	2.1175	Takahama Hideki, Hayakawa Yasuhiro and Hirao Yoshimitsu, 2001, 中國北方系民族の青銅器, in Kodai higashi Ajia seidō no ryūtsū, 187-252, Hirao Yoshimitsu, Enomoto Junko and Takahama Hideki, eds, 鶴山堂, Tokyo.
Northern Steppe Shang	0.8571	18.144	15.551	37.977	2.0931	Takahama Hideki, Hayakawa Yasuhiro and Hirao Yoshimitsu, 2001, 中國北方系民族の青銅器, in Kodai higashi Ajia seidō no ryūtsū, 187-252, Hirao Yoshimitsu, Enomoto Junko and Takahama Hideki, eds, 鶴山堂, Tokyo.
Northern Steppe Shang	0.8623	18.005	15.525	37.917	2.1059	Takahama Hideki, Hayakawa Yasuhiro and Hirao Yoshimitsu, 2001, 中國北方系民族の青銅器, in Kodai higashi Ajia seidō no ryūtsū, 187-252, Hirao Yoshimitsu, Enomoto Junko and Takahama Hideki, eds, 鶴山堂, Tokyo.
Northern Steppe Shang	0.8595	18.087	15.546	38.071	2.1049	Takahama Hideki, Hayakawa Yasuhiro and Hirao Yoshimitsu, 2001, 中國北方系民族の青銅器, in Kodai higashi Ajia seidō no ryūtsū, 187-252, Hirao Yoshimitsu, Enomoto Junko and Takahama Hideki, eds, 鶴山堂, Tokyo.
Zhouyuan (Sackler Western Zhou)	0.890034	17.4487	15.5299	37.8279	2.16795	Rawson, J., 1990, Western Zhou ritual bronzes from the Arthur M. Sackler Collections: Ancient Chinese bronzes in the Arthur M. Sackler collections: Washington, D.C, Arthur M. Sackler Foundation.
Zhouyuan (Sackler Western Zhou)	0.889043	17.481	15.5414	37.8862	2.16728	Rawson, J., 1990, Western Zhou ritual bronzes from the Arthur M. Sackler Collections: Ancient Chinese bronzes in the Arthur M. Sackler collections: Washington, D.C, Arthur M. Sackler Foundation.
Zhouyuan (Sackler Western Zhou)	0.875562	17.7551	15.5456	38.0159	2.14113	Rawson, J., 1990, Western Zhou ritual bronzes from the Arthur M. Sackler Collections: Ancient Chinese bronzes in the Arthur M. Sackler collections: Washington, D.C, Arthur M. Sackler Foundation.
Zhouyuan (Sackler Western Zhou)	0.847929	18.4447	15.6398	38.8406	2.10578	Rawson, J., 1990, Western Zhou ritual bronzes from the Arthur M. Sackler Collections: Ancient Chinese bronzes in the Arthur M. Sackler collections: Washington, D.C, Arthur M. Sackler Foundation.
Zhouyuan (Sackler Western Zhou)	0.796417	19.8208	15.7856	40.0054	2.01835	Rawson, J., 1990, Western Zhou ritual bronzes from the Arthur M. Sackler Collections: Ancient Chinese bronzes in the Arthur M. Sackler collections: Washington, D.C, Arthur M. Sackler Foundation.
Zhouyuan (Sackler Western Zhou)	0.793852	19.9053	15.8018	40.1533	2.01722	Rawson, J., 1990, Western Zhou ritual bronzes from the Arthur M. Sackler Collections: Ancient Chinese bronzes in the Arthur M. Sackler collections: Washington, D.C, Arthur M. Sackler Foundation.
Zhouyuan (Sackler Western Zhou)	0.732554	21.8766	16.0258	42.01	1.92032	Rawson, J., 1990, Western Zhou ritual bronzes from the Arthur M. Sackler Collections: Ancient Chinese bronzes in the Arthur M. Sackler collections: Washington, D.C, Arthur M. Sackler Foundation.
Zhouyuan (Sackler Western Zhou)	0.843061	18.5563	15.6441	38.8584	2.09408	Rawson, J., 1990, Western Zhou ritual bronzes from the Arthur M. Sackler Collections: Ancient Chinese bronzes in the Arthur M. Sackler collections: Washington, D.C, Arthur M. Sackler Foundation.
Zhouyuan (Sackler Western Zhou)	0.870314	17.8981	15.5769	38.2753	2.13852	Rawson, J., 1990, Western Zhou ritual bronzes from the Arthur M. Sackler Collections: Ancient Chinese bronzes in the Arthur M. Sackler collections: Washington, D.C, Arthur M. Sackler Foundation.
Zhouyuan (Sackler Western Zhou)	0.8683	17.9498	15.5858	38.356	2.13685	Rawson, J., 1990, Western Zhou ritual bronzes from the Arthur M. Sackler Collections: Ancient Chinese bronzes in the Arthur M. Sackler collections: Washington, D.C, Arthur M. Sackler Foundation.
Zhouyuan (Sackler Western Zhou)	0.863427	18.0904	15.6197	38.4912	2.12771	Rawson, J., 1990, Western Zhou ritual bronzes from the Arthur M. Sackler Collections: Ancient Chinese bronzes in the Arthur M. Sackler collections: Washington, D.C, Arthur M. Sackler Foundation.
Zhouyuan (Sackler Western Zhou)	0.864385	18.0447	15.5975	38.423	2.12932	Rawson, J., 1990, Western Zhou ritual bronzes from the Arthur M. Sackler Collections: Ancient Chinese bronzes in the Arthur M. Sackler collections: Washington, D.C, Arthur M. Sackler Foundation.
Zhouyuan (Sackler Western Zhou)	0.866146	17.9672	15.5622	38.3237	2.13298	Rawson, J., 1990, Western Zhou ritual bronzes from the Arthur M. Sackler Collections: Ancient Chinese bronzes in the Arthur M. Sackler collections: Washington, D.C, Arthur M. Sackler Foundation.
Zhouyuan (Sackler Western Zhou)	0.866291	17.9908	15.5853	38.3104	2.12944	Rawson, J., 1990, Western Zhou ritual bronzes from the Arthur M. Sackler Collections: Ancient Chinese bronzes in the Arthur M. Sackler collections: Washington, D.C, Arthur M. Sackler Foundation.
Zhouyuan (Sackler Western Zhou)	0.867146	17.9266	15.545	38.2793	2.13534	Rawson, J., 1990, Western Zhou ritual bronzes from the Arthur M. Sackler Collections: Ancient Chinese bronzes in the Arthur M. Sackler collections: Washington, D.C, Arthur M. Sackler Foundation.
Zhouyuan (Sackler Western Zhou)	0.877009	17.7582	15.5741	38.1508	2.14835	Rawson, J., 1990, Western Zhou ritual bronzes from the Arthur M. Sackler Collections: Ancient Chinese bronzes in the Arthur M. Sackler collections: Washington, D.C, Arthur M. Sackler Foundation.
Zhouyuan (Sackler Western Zhou)	0.783438	20.2114	15.8344	40.5897	2.00826	Rawson, J., 1990, Western Zhou ritual bronzes from the Arthur M. Sackler Collections: Ancient Chinese bronzes in the Arthur M. Sackler collections: Washington, D.C, Arthur M. Sackler Foundation.
Zhouyuan (Sackler Western Zhou)	0.869218	17.9073	15.5654	38.214	2.13398	Rawson, J., 1990, Western Zhou ritual bronzes from the Arthur M. Sackler Collections: Ancient Chinese bronzes in the Arthur M. Sackler collections: Washington, D.C, Arthur M. Sackler Foundation.
Zhouyuan (Sackler Western Zhou)	0.876924	17.7434	15.5596	38.1213	2.14848	Rawson, J., 1990, Western Zhou ritual bronzes from the Arthur M. Sackler Collections: Ancient Chinese bronzes in the Arthur M. Sackler collections: Washington, D.C, Arthur M. Sackler Foundation.
Zhouyuan (Sackler Western Zhou)	0.877028	17.7579	15.5742	38.1727	2.14962	Rawson, J., 1990, Western Zhou ritual bronzes from the Arthur M. Sackler Collections: Ancient Chinese bronzes in the Arthur M. Sackler collections: Washington, D.C, Arthur M. Sackler Foundation.
Zhouyuan (Sackler Western Zhou)	0.752112	21.2125	15.9542	41.4701	1.95498	Rawson, J., 1990, Western Zhou ritual bronzes from the Arthur M. Sackler Collections: Ancient Chinese bronzes in the Arthur M. Sackler collections: Washington, D.C, Arthur M. Sackler Foundation.
Zhouyuan (Sackler Western Zhou)	0.752474	21.2067	15.9575	41.4503	1.95459	Rawson, J., 1990, Western Zhou ritual bronzes from the Arthur M. Sackler Collections: Ancient Chinese bronzes in the Arthur M. Sackler collections: Washington, D.C, Arthur M. Sackler Foundation.
Zhouyuan (Sackler Western Zhou)	0.751713	21.1936	15.9315	41.4209	1.9544	Rawson, J., 1990, Western Zhou ritual bronzes from the Arthur M. Sackler Collections: Ancient Chinese bronzes in the Arthur M. Sackler collections: Washington, D.C, Arthur M. Sackler Foundation.
Zhouyuan (Sackler Western Zhou)	0.861028	18.1679	15.6431	38.5663	2.12276	Rawson, J., 1990, Western Zhou ritual bronzes from the Arthur M. Sackler Collections: Ancient Chinese bronzes in the Arthur M. Sackler collections: Washington, D.C, Arthur M. Sackler Foundation.
Zhouyuan (Sackler Western Zhou)	0.877542	17.7406	15.5681	38.1192	2.1487	Rawson, J., 1990, Western Zhou ritual bronzes from the Arthur M. Sackler Collections: Ancient Chinese bronzes in the Arthur M. Sackler collections: Washington, D.C, Arthur M. Sackler Foundation.
Zhouyuan (Sackler Western Zhou)	0.753033	21.2202	15.9795	41.8517	1.97226	Rawson, J., 1990, Western Zhou ritual bronzes from the Arthur M. Sackler Collections: Ancient Chinese bronzes in the Arthur M. Sackler collections: Washington, D.C, Arthur M. Sackler Foundation.
Zhouyuan (Sackler Western Zhou)	0.888799	17.4721	15.5292	37.8363	2.16552	Rawson, J., 1990, Western Zhou ritual bronzes from the Arthur M. Sackler Collections: Ancient Chinese bronzes in the Arthur M. Sackler collections: Washington, D.C, Arthur M. Sackler Foundation.
Zhouyuan (Sackler Western Zhou)	0.879789	17.6722	15.5478	38.0307	2.152	Rawson, J., 1990, Western Zhou ritual bronzes from the Arthur M. Sackler Collections: Ancient Chinese bronzes in the Arthur M. Sackler collections: Washington, D.C, Arthur M. Sackler Foundation.
Zhouyuan (Sackler Western Zhou)	0.887781	17.5046	15.5402	37.8987	2.16508	Rawson, J., 1990, Western Zhou ritual bronzes from the Arthur M. Sackler Collections: Ancient Chinese bronzes in the Arthur M. Sackler collections: Washington, D.C, Arthur M. Sackler Foundation.
Zhouyuan (Sackler Western Zhou)	0.889624	17.488	15.5578	37.9384	2.16939	Rawson, J., 1990, Western Zhou ritual bronzes from the Arthur M. Sackler Collections: Ancient Chinese bronzes in the Arthur M. Sackler collections: Washington, D.C, Arthur M. Sackler Foundation.
Zhouyuan (Sackler Western Zhou)	0.88923	17.4441	15.5118	37.8129	2.16766	Rawson, J., 1990, Western Zhou ritual bronzes from the Arthur M. Sackler Collections: Ancient Chinese bronzes in the Arthur M. Sackler collections: Washington, D.C, Arthur M. Sackler Foundation.
Zhouyuan (Sackler Western Zhou)	0.883925	17.5759	15.5358	37.9418	2.15873	Rawson, J., 1990, Western Zhou ritual bronzes from the Arthur M. Sackler Collections: Ancient Chinese bronzes in the Arthur M. Sackler collections: Washington, D.C, Arthur M. Sackler Foundation.
Zhouyuan (Sackler Western Zhou)	0.879136	17.7019	15.5624	38.0651	2.15034	Rawson, J., 1990, Western Zhou ritual bronzes from the Arthur M. Sackler Collections: Ancient Chinese bronzes in the Arthur M. Sackler collections: Washington, D.C, Arthur M. Sackler Foundation.
Zhouyuan (Sackler Western Zhou)	0.854907	18.2608	15.6113	38.6495	2.11652	Rawson, J., 1990, Western Zhou ritual bronzes from the Arthur M. Sackler Collections: Ancient Chinese bronzes in the Arthur M. Sackler collections: Washington, D.C, Arthur M. Sackler Foundation.
Zhouyuan (Sackler Western Zhou)	0.855393	18.2725	15.6302	38.4071	2.10191	Rawson, J., 1990, Western Zhou ritual bronzes from the Arthur M. Sackler Collections: Ancient Chinese bronzes in the Arthur M. Sackler collections: Washington, D.C, Arthur M. Sackler Foundation.
Zhouyuan (Sackler Western Zhou)	0.882473	17.6379	15.565	38.043	2.15688	Rawson, J., 1990, Western Zhou ritual bronzes from the Arthur M. Sackler Collections: Ancient Chinese bronzes in the Arthur M. Sackler collections: Washington, D.C, Arthur M. Sackler Foundation.
Zhouyuan (Sackler Western Zhou)	0.889678	17.4633	15.5367	37.8593	2.16793	Rawson, J., 1990, Western Zhou ritual bronzes from the Arthur M. Sackler Collections: Ancient Chinese bronzes in the Arthur M. Sackler collections: Washington, D.C, Arthur M. Sackler Foundation.
Zhouyuan (Sackler Western Zhou)	0.866764	17.9724	15.5778	38.3653	2.13468	Rawson, J., 1990, Western Zhou ritual bronzes from the Arthur M. Sackler Collections: Ancient Chinese bronzes in the Arthur M. Sackler collections: Washington, D.C, Arthur M. Sackler Foundation.
Zhouyuan (Sackler Western Zhou)	0.819541	19.1732	15.7133	39.4787	2.05905	Rawson, J., 1990, Western Zhou ritual bronzes from the Arthur M. Sackler Collections: Ancient Chinese bronzes in the Arthur M. Sackler collections: Washington, D.C, Arthur M. Sackler Foundation.
Zhouyuan (Sackler Western Zhou)	0.817546	19.2293	15.7208	39.5119	2.05478	Rawson, J., 1990, Western Zhou ritual bronzes from the Arthur M. Sackler Collections: Ancient Chinese bronzes in the Arthur M. Sackler collections: Washington, D.C, Arthur M. Sackler Foundation.
Zhouyuan (Sackler Western Zhou)	0.89141	17.4192	15.5276	37.8108	2.17064	Rawson, J., 1990, Western Zhou ritual bronzes from the Arthur M. Sackler Collections: Ancient Chinese bronzes in the Arthur M. Sackler collections: Washington, D.C, Arthur M. Sackler Foundation.
Zhouyuan (Sackler Western Zhou)	0.890216	17.4727	15.5545	37.9067	2.16948	Rawson, J., 1990, Western Zhou ritual bronzes from the Arthur M. Sackler Collections: Ancient Chinese bronzes in the Arthur M. Sackler collections: Washington, D.C, Arthur M. Sackler Foundation.
Zhouyuan (Sackler Western Zhou)	0.877669	17.7179	15.5505	38.0623	2.14823	Rawson, J., 1990, Western Zhou ritual bronzes from the Arthur M. Sackler Collections: Ancient Chinese bronzes in the Arthur M. Sackler collections: Washington, D.C, Arthur M. Sackler Foundation.
Zhouyuan (Sackler Western Zhou)	0.89046	17.4231	15.5146	37.7924	2.16909	Rawson, J., 1990, Western Zhou ritual bronzes from the Arthur M. Sackler Collections: Ancient Chinese bronzes in the Arthur M. Sackler collections: Washington, D.C, Arthur M. Sackler Foundation.
Zhouyuan (Sackler Western Zhou)	0.862007	18.134	15.6316	38.5166	2.124	Rawson, J., 1990, Western Zhou ritual bronzes from the Arthur M. Sackler Collections: Ancient Chinese bronzes in the Arthur M. Sackler collections: Washington, D.C, Arthur M. Sackler Foundation.
Zhouyuan (Sackler Western Zhou)	0.849506	18.5268	15.7386	38.8912	2.09919	Rawson, J., 1990, Western Zhou ritual bronzes from the Arthur M. Sackler Collections: Ancient Chinese bronzes in the Arthur M. Sackler collections: Washington, D.C, Arthur M. Sackler Foundation.
Zhouyuan (Sackler Western Zhou)	0.863331	18.091	15.6186	38.5171	2.12907	Rawson, J., 1990, Western Zhou ritual bronzes from the Arthur M. Sackler Collections: Ancient Chinese bronzes in the Arthur M. Sackler collections: Washington, D.C, Arthur M. Sackler Foundation.
Zhouyuan (Sackler Western Zhou)	0.860226	18.0835	15.5559	38.5094	2.12953	Rawson, J., 1990, Western Zhou ritual bronzes from the Arthur M. Sackler Collections: Ancient Chinese bronzes in the Arthur M. Sackler collections: Washington, D.C, Arthur M. Sackler Foundation.
Zhouyuan (Sackler Western Zhou)	0.873297	17.8269	15.5682	38.1903	2.14228	Rawson, J., 1990, Western Zhou ritual bronzes from the Arthur M. Sackler Collections: Ancient Chinese bronzes in the Arthur M. Sackler collections: Washington, D.C, Arthur M. Sackler Foundation.
Zhouyuan (Sackler Western Zhou)	0.873601	17.824	15.5711	38.1923	2.14274	Rawson, J., 1990, Western Zhou ritual bronzes from the Arthur M. Sackler Collections: Ancient Chinese bronzes in the Arthur M. Sackler collections: Washington, D.C, Arthur M. Sackler Foundation.
Zhouyuan (Sackler Western Zhou)	0.866884	17.9753	15.5825	38.4031	2.13644	Rawson, J., 1990, Western Zhou ritual bronzes from the Arthur M. Sackler Collections: Ancient Chinese bronzes in the Arthur M. Sackler collections: Washington, D.C, Arthur M. Sackler Foundation.
Zhouyuan (Sackler Western Zhou)	0.879406	17.6929	15.5592	38.1769	2.15776	Rawson, J., 1990, Western Zhou ritual bronzes from the Arthur M. Sackler Collections: Ancient Chinese bronzes in the Arthur M. Sackler collections: Washington, D.C, Arthur M. Sackler Foundation.
Zhouyuan (Sackler Western Zhou)	0.89543	17.3139	15.5034	37.6822	2.17641	Rawson, J., 1990, Western Zhou ritual bronzes from the Arthur M. Sackler Collections: Ancient Chinese bronzes in the Arthur M. Sackler collections: Washington, D.C, Arthur M. Sackler Foundation.
Zhouyuan (Sackler Western Zhou)	0.890448	17.4441	15.5331	37.838	2.1691	Rawson, J., 1990, Western Zhou ritual bronzes from the Arthur M. Sackler Collections: Ancient Chinese bronzes in the Arthur M. Sackler collections: Washington, D.C, Arthur M. Sackler Foundation.
Zhouyuan (Sackler Western Zhou)	0.884447	17.5676	15.5376	37.9192	2.15848	Rawson, J., 1990, Western Zhou ritual bronzes from the Arthur M. Sackler Collections: Ancient Chinese bronzes in the Arthur M. Sackler collections: Washington, D.C, Arthur M. Sackler Foundation.
Zhouyuan (Sackler Western Zhou)	0.849883	18.5154	15.736	39.0241	2.10765	Rawson, J., 1990, Western Zhou ritual bronzes from the Arthur M. Sackler Collections: Ancient Chinese bronzes in the Arthur M. Sackler collections: Washington, D.C, Arthur M. Sackler Foundation.
Zhouyuan (Sackler Western Zhou)	0.89102	17.4107	15.5133	37.7484	2.16812	Rawson, J., 1990, Western Zhou ritual bronzes from the Arthur M. Sackler Collections: Ancient Chinese bronzes in the Arthur M. Sackler collections: Washington, D.C, Arthur M. Sackler Foundation.
Zhouyuan (Sackler Western Zhou)	0.890232	17.4672	15.5499	37.8753	2.16836	Rawson, J., 1990, Western Zhou ritual bronzes from the Arthur M. Sackler Collections: Ancient Chinese bronzes in the Arthur M. Sackler collections: Washington, D.C, Arthur M. Sackler Foundation.
Zhouyuan (Sackler Western Zhou)	0.890442	17.4459	15.5346	37.8469	2.16938	Rawson, J., 1990, Western Zhou ritual bronzes from the Arthur M. Sackler Collections: Ancient Chinese bronzes in the Arthur M. Sackler collections: Washington, D.C, Arthur M. Sackler Foundation.
Zhouyuan (Sackler Western Zhou)	0.873544	17.8971	15.6339	38.2852	2.13918	Rawson, J., 1990, Western Zhou ritual bronzes from the Arthur M. Sackler Collections: Ancient Chinese bronzes in the Arthur M. Sackler collections: Washington, D.C, Arthur M. Sackler Foundation.
Zhouyuan (Sackler Western Zhou)	0.86889	17.9057	15.5581	38.1191	2.12887	Rawson, J., 1990, Western Zhou ritual bronzes from the Arthur M. Sackler Collections: Ancient Chinese bronzes in the Arthur M. Sackler collections: Washington, D.C, Arthur M. Sackler Foundation.
Zhouyuan (Sackler Western Zhou)	0.885085	17.534	15.5191	37.8613	2.15931	Rawson, J., 1990, Western Zhou ritual bronzes from the Arthur M. Sackler Collections: Ancient Chinese bronzes in the Arthur M. Sackler collections: Washington, D.C, Arthur M. Sackler Foundation.
Zhouyuan (Sackler Western Zhou)	0.857187	18.202	15.6025	38.4382	2.11176	Rawson, J., 1990, Western Zhou ritual bronzes from the Arthur M. Sackler Collections: Ancient Chinese bronzes in the Arthur M. Sackler collections: Washington, D.C, Arthur M. Sackler Foundation.
Zhouyuan (Sackler Western Zhou)	0.889742	17.4718	15.5454	37.8796	2.16804	Rawson, J., 1990, Western Zhou ritual bronzes from the Arthur M. Sackler Collections: Ancient Chinese bronzes in the Arthur M. Sackler collections: Washington, D.C, Arthur M. Sackler Foundation.
Zhouyuan (Sackler Western Zhou)	0.831849	18.858	15.687	39.2705	2.08243	Rawson, J., 1990, Western Zhou ritual bronzes from the Arthur M. Sackler Collections: Ancient Chinese bronzes in the Arthur M. Sackler collections: Washington, D.C, Arthur M. Sackler Foundation.
Zhouyuan (Sackler Western Zhou)	0.869865	17.8396	15.5181	37.9515	2.12737	Rawson, J., 1990, Western Zhou ritual bronzes from the Arthur M. Sackler Collections: Ancient Chinese bronzes in the Arthur M. Sackler collections: Washington, D.C, Arthur M. Sackler Foundation.
Zhouyuan (Sackler Western Zhou)	0.889786	17.4465	15.5237	37.8526	2.16964	Rawson, J., 1990, Western Zhou ritual bronzes from the Arthur M. Sackler Collections: Ancient Chinese bronzes in the Arthur M. Sackler collections: Washington, D.C, Arthur M. Sackler Foundation.
Zhouyuan (Sackler Western Zhou)	0.865959	18.008	15.5942	38.3854	2.13158	Rawson, J., 1990, Western Zhou ritual bronzes from the Arthur M. Sackler Collections: Ancient Chinese bronzes in the Arthur M. Sackler collections: Washington, D.C, Arthur M. Sackler Foundation.
Zhouyuan (Sackler Western Zhou)	0.889196	17.4584	15.5239	37.8321	2.16699	Rawson, J., 1990, Western Zhou ritual bronzes from the Arthur M. Sackler Collections: Ancient Chinese bronzes in the Arthur M. Sackler collections: Washington, D.C, Arthur M. Sackler Foundation.
Zhouyuan (Sackler Western Zhou)	0.863954	18.0483	15.5929	38.2268	2.11803	Rawson, J., 1990, Western Zhou ritual bronzes from the Arthur M. Sackler Collections: Ancient Chinese bronzes in the Arthur M. Sackler collections: Washington, D.C, Arthur M. Sackler Foundation.
Zhouyuan (Sackler Western Zhou)	0.886502	17.5119	15.5243	37.8469	2.16121	Rawson, J., 1990, Western Zhou ritual bronzes from the Arthur M. Sackler Collections: Ancient Chinese bronzes in the Arthur M. Sackler collections: Washington, D.C, Arthur M. Sackler Foundation.
Zhouyuan (Sackler Western Zhou)	0.909108	17.0048	15.4592	37.3941	2.19903	Rawson, J., 1990, Western Zhou ritual bronzes from the Arthur M. Sackler Collections: Ancient Chinese bronzes in the Arthur M. Sackler collections: Washington, D.C, Arthur M. Sackler Foundation.
Zhouyuan (Sackler Western Zhou)	0.864804	18.0187	15.5826	38.3859	2.13034	Rawson, J., 1990, Western Zhou ritual bronzes from the Arthur M. Sackler Collections: Ancient Chinese bronzes in the Arthur M. Sackler collections: Washington, D.C, Arthur M. Sackler Foundation.
Zhouyuan (Sackler Western Zhou)	0.87809	17.7157	15.556	37.7656	2.13176	Rawson, J., 1990, Western Zhou ritual bronzes from the Arthur M. Sackler Collections: Ancient Chinese bronzes in the Arthur M. Sackler collections: Washington, D.C, Arthur M. Sackler Foundation.
Zhouyuan (Sackler Western Zhou)	0.873285	17.8981	15.6301	38.0962	2.12851	Rawson, J., 1990, Western Zhou ritual bronzes from the Arthur M. Sackler Collections: Ancient Chinese bronzes in the Arthur M. Sackler collections: Washington, D.C, Arthur M. Sackler Foundation.
Zhouyuan (Sackler Western Zhou)	0.726932	22.0658	16.0403	42.2231	1.91351	Rawson, J., 1990, Western Zhou ritual bronzes from the Arthur M. Sackler Collections: Ancient Chinese bronzes in the Arthur M. Sackler collections: Washington, D.C, Arthur M. Sackler Foundation.
Zhouyuan (Sackler Western Zhou)	0.888701	17.4782	15.5329	37.8979	2.16829	Rawson, J., 1990, Western Zhou ritual bronzes from the Arthur M. Sackler Collections: Ancient Chinese bronzes in the Arthur M. Sackler collections: Washington, D.C, Arthur M. Sackler Foundation.
Zhouyuan (Sackler Western Zhou)	0.88544	17.5402	15.5308	37.8978	2.16063	Rawson, J., 1990, Western Zhou ritual bronzes from the Arthur M. Sackler Collections: Ancient Chinese bronzes in the Arthur M. Sackler collections: Washington, D.C, Arthur M. Sackler Foundation.
Zhouyuan (Sackler Western Zhou)	0.855502	18.3628	15.7094	38.7879	2.11231	Rawson, J., 1990, Western Zhou ritual bronzes from the Arthur M. Sackler Collections: Ancient Chinese bronzes in the Arthur M. Sackler collections: Washington, D.C, Arthur M. Sackler Foundation.
Zhouyuan (Sackler Western Zhou)	0.866023	18.0044	15.5922	38.3889	2.1322	Rawson, J., 1990, Western Zhou ritual bronzes from the Arthur M. Sackler Collections: Ancient Chinese bronzes in the Arthur M. Sackler collections: Washington, D.C, Arthur M. Sackler Foundation.
Zhouyuan (Sackler Western Zhou)	0.879058	17.6844	15.5456	38.0772	2.15315	Rawson, J., 1990, Western Zhou ritual bronzes from the Arthur M. Sackler Collections: Ancient Chinese bronzes in the Arthur M. Sackler collections: Washington, D.C, Arthur M. Sackler Foundation.
Zhouyuan (Sackler Western Zhou)	0.850405	18.3844	15.6342	38.7635	2.1085	Rawson, J., 1990, Western Zhou ritual bronzes from the Arthur M. Sackler Collections: Ancient Chinese bronzes in the Arthur M. Sackler collections: Washington, D.C, Arthur M. Sackler Foundation.
Zhouyuan (Sackler Western Zhou)	0.887453	17.4905	15.522	37.8502	2.16405	Rawson, J., 1990, Western Zhou ritual bronzes from the Arthur M. Sackler Collections: Ancient Chinese bronzes in the Arthur M. Sackler collections: Washington, D.C, Arthur M. Sackler Foundation.
Zhouyuan (Sackler Western Zhou)	0.885171	17.5519	15.5364	38.0645	2.16869	Rawson, J., 1990, Western Zhou ritual bronzes from the Arthur M. Sackler Collections: Ancient Chinese bronzes in the Arthur M. Sackler collections: Washington, D.C, Arthur M. Sackler Foundation.
Zhouyuan (Sackler Western Zhou)	0.883764	17.5936	15.5485	37.9625	2.15775	Rawson, J., 1990, Western Zhou ritual bronzes from the Arthur M. Sackler Collections: Ancient Chinese bronzes in the Arthur M. Sackler collections: Washington, D.C, Arthur M. Sackler Foundation.
Zhouyuan (Sackler Western Zhou)	0.723832	22.2247	16.0869	42.4346	1.90934	Rawson, J., 1990, Western Zhou ritual bronzes from the Arthur M. Sackler Collections: Ancient Chinese bronzes in the Arthur M. Sackler collections: Washington, D.C, Arthur M. Sackler Foundation.
Zhouyuan (Sackler Western Zhou)	0.892875	17.3765	15.515	37.9107	2.18173	Rawson, J., 1990, Western Zhou ritual bronzes from the Arthur M. Sackler Collections: Ancient Chinese bronzes in the Arthur M. Sackler collections: Washington, D.C, Arthur M. Sackler Foundation.
Zhouyuan (Sackler Western Zhou)	0.857295	18.1805	15.586	37.9535	2.0876	Rawson, J., 1990, Western Zhou ritual bronzes from the Arthur M. Sackler Collections: Ancient Chinese bronzes in the Arthur M. Sackler collections: Washington, D.C, Arthur M. Sackler Foundation.
Zhouyuan (Sackler Western Zhou)	0.789934	20.1552	15.9213	40.5713	2.01295	Rawson, J., 1990, Western Zhou ritual bronzes from the Arthur M. Sackler Collections: Ancient Chinese bronzes in the Arthur M. Sackler collections: Washington, D.C, Arthur M. Sackler Foundation.
Zhouyuan (Sackler Western Zhou)	0.839917	18.6296	15.6473	38.8291	2.08427	Rawson, J., 1990, Western Zhou ritual bronzes from the Arthur M. Sackler Collections: Ancient Chinese bronzes in the Arthur M. Sackler collections: Washington, D.C, Arthur M. Sackler Foundation.
Zhouyuan (Sackler Western Zhou)	0.860988	18.1189	15.6002	38.4711	2.12326	Rawson, J., 1990, Western Zhou ritual bronzes from the Arthur M. Sackler Collections: Ancient Chinese bronzes in the Arthur M. Sackler collections: Washington, D.C, Arthur M. Sackler Foundation.
Zhouyuan (Sackler Western Zhou)	0.847952	18.5457	15.7258	38.9481	2.10012	Rawson, J., 1990, Western Zhou ritual bronzes from the Arthur M. Sackler Collections: Ancient Chinese bronzes in the Arthur M. Sackler collections: Washington, D.C, Arthur M. Sackler Foundation.
Zhouyuan (Sackler Western Zhou)	0.887273	17.5113	15.5373	37.8976	2.16418	Rawson, J., 1990, Western Zhou ritual bronzes from the Arthur M. Sackler Collections: Ancient Chinese bronzes in the Arthur M. Sackler collections: Washington, D.C, Arthur M. Sackler Foundation.
Zhouyuan (Sackler Western Zhou)	0.887073	17.5184	15.5401	37.8998	2.16344	Rawson, J., 1990, Western Zhou ritual bronzes from the Arthur M. Sackler Collections: Ancient Chinese bronzes in the Arthur M. Sackler collections: Washington, D.C, Arthur M. Sackler Foundation.
Zhouyuan (Sackler Western Zhou)	0.845683	18.5898	15.7211	38.9743	2.09654	Rawson, J., 1990, Western Zhou ritual bronzes from the Arthur M. Sackler Collections: Ancient Chinese bronzes in the Arthur M. Sackler collections: Washington, D.C, Arthur M. Sackler Foundation.
Zhouyuan (Sackler Western Zhou)	0.885545	17.5226	15.5171	37.8674	2.16105	Rawson, J., 1990, Western Zhou ritual bronzes from the Arthur M. Sackler Collections: Ancient Chinese bronzes in the Arthur M. Sackler collections: Washington, D.C, Arthur M. Sackler Foundation.
Zhouyuan (Sackler Western Zhou)	0.848588	18.4918	15.6919	38.7822	2.09726	Rawson, J., 1990, Western Zhou ritual bronzes from the Arthur M. Sackler Collections: Ancient Chinese bronzes in the Arthur M. Sackler collections: Washington, D.C, Arthur M. Sackler Foundation.
Zhouyuan (Sackler Western Zhou)	0.882723	17.6382	15.5697	38.0449	2.15695	Rawson, J., 1990, Western Zhou ritual bronzes from the Arthur M. Sackler Collections: Ancient Chinese bronzes in the Arthur M. Sackler collections: Washington, D.C, Arthur M. Sackler Foundation.
Zhouyuan (Sackler Western Zhou)	0.8207	19.1512	15.7174	39.3336	2.05384	Rawson, J., 1990, Western Zhou ritual bronzes from the Arthur M. Sackler Collections: Ancient Chinese bronzes in the Arthur M. Sackler collections: Washington, D.C, Arthur M. Sackler Foundation.
Zhouyuan (Sackler Western Zhou)	0.867791	17.9649	15.5898	38.4456	2.14003	Rawson, J., 1990, Western Zhou ritual bronzes from the Arthur M. Sackler Collections: Ancient Chinese bronzes in the Arthur M. Sackler collections: Washington, D.C, Arthur M. Sackler Foundation.
Zhouyuan (Sackler Western Zhou)	0.875442	17.7588	15.5468	38.067	2.14355	Rawson, J., 1990, Western Zhou ritual bronzes from the Arthur M. Sackler Collections: Ancient Chinese bronzes in the Arthur M. Sackler collections: Washington, D.C, Arthur M. Sackler Foundation.
Zhouyuan (Sackler Western Zhou)	0.843387	18.6327	15.7146	39.0316	2.09478	Rawson, J., 1990, Western Zhou ritual bronzes from the Arthur M. Sackler Collections: Ancient Chinese bronzes in the Arthur M. Sackler collections: Washington, D.C, Arthur M. Sackler Foundation.
Zhouyuan (Sackler Western Zhou)	0.882501	17.6326	15.5608	38.0069	2.15548	Rawson, J., 1990, Western Zhou ritual bronzes from the Arthur M. Sackler Collections: Ancient Chinese bronzes in the Arthur M. Sackler collections: Washington, D.C, Arthur M. Sackler Foundation.
Zhouyuan (Sackler Western Zhou)	0.80725	19.521	15.7583	39.7172	2.03459	Rawson, J., 1990, Western Zhou ritual bronzes from the Arthur M. Sackler Collections: Ancient Chinese bronzes in the Arthur M. Sackler collections: Washington, D.C, Arthur M. Sackler Foundation.
Zhouyuan (Sackler Western Zhou)	0.849089	18.421	15.641	38.645	2.09788	Rawson, J., 1990, Western Zhou ritual bronzes from the Arthur M. Sackler Collections: Ancient Chinese bronzes in the Arthur M. Sackler collections: Washington, D.C, Arthur M. Sackler Foundation.
Zhouyuan (Sackler Western Zhou)	0.88918	17.4712	15.5351	37.8677	2.16743	Rawson, J., 1990, Western Zhou ritual bronzes from the Arthur M. Sackler Collections: Ancient Chinese bronzes in the Arthur M. Sackler collections: Washington, D.C, Arthur M. Sackler Foundation.
Zhouyuan (Sackler Western Zhou)	0.889118	17.4496	15.5147	37.8011	2.16631	Rawson, J., 1990, Western Zhou ritual bronzes from the Arthur M. Sackler Collections: Ancient Chinese bronzes in the Arthur M. Sackler collections: Washington, D.C, Arthur M. Sackler Foundation.
Zhouyuan (Sackler Western Zhou)	0.843337	18.6303	15.7116	38.9935	2.09301	Rawson, J., 1990, Western Zhou ritual bronzes from the Arthur M. Sackler Collections: Ancient Chinese bronzes in the Arthur M. Sackler collections: Washington, D.C, Arthur M. Sackler Foundation.
Zhouyuan (Sackler Western Zhou)	0.850783	18.3372	15.601	38.4759	2.09825	Rawson, J., 1990, Western Zhou ritual bronzes from the Arthur M. Sackler Collections: Ancient Chinese bronzes in the Arthur M. Sackler collections: Washington, D.C, Arthur M. Sackler Foundation.
Zhouyuan (Sackler Western Zhou)	0.856641	18.2715	15.6521	38.5917	2.11212	Rawson, J., 1990, Western Zhou ritual bronzes from the Arthur M. Sackler Collections: Ancient Chinese bronzes in the Arthur M. Sackler collections: Washington, D.C, Arthur M. Sackler Foundation.
Zhouyuan (Sackler Western Zhou)	0.87813	17.7431	15.5807	38.1252	2.14874	Rawson, J., 1990, Western Zhou ritual bronzes from the Arthur M. Sackler Collections: Ancient Chinese bronzes in the Arthur M. Sackler collections: Washington, D.C, Arthur M. Sackler Foundation.
Zhouyuan (Sackler Western Zhou)	0.874296	17.8336	15.5918	38.2122	2.14271	Rawson, J., 1990, Western Zhou ritual bronzes from the Arthur M. Sackler Collections: Ancient Chinese bronzes in the Arthur M. Sackler collections: Washington, D.C, Arthur M. Sackler Foundation.
Zhouyuan (Sackler Western Zhou)	0.888311	17.5058	15.5506	37.9378	2.16716	Rawson, J., 1990, Western Zhou ritual bronzes from the Arthur M. Sackler Collections: Ancient Chinese bronzes in the Arthur M. Sackler collections: Washington, D.C, Arthur M. Sackler Foundation.
Zhouyuan (Sackler Western Zhou)	0.868512	17.9237	15.567	38.3157	2.13771	Rawson, J., 1990, Western Zhou ritual bronzes from the Arthur M. Sackler Collections: Ancient Chinese bronzes in the Arthur M. Sackler collections: Washington, D.C, Arthur M. Sackler Foundation.
Zhouyuan (Sackler Western Zhou)	0.84906	18.4816	15.6919	38.8648	2.1029	Rawson, J., 1990, Western Zhou ritual bronzes from the Arthur M. Sackler Collections: Ancient Chinese bronzes in the Arthur M. Sackler collections: Washington, D.C, Arthur M. Sackler Foundation.
Zhouyuan (Sackler Western Zhou)	0.851343	18.3753	15.6436	38.6489	2.10331	Rawson, J., 1990, Western Zhou ritual bronzes from the Arthur M. Sackler Collections: Ancient Chinese bronzes in the Arthur M. Sackler collections: Washington, D.C, Arthur M. Sackler Foundation.
Zhouyuan (Sackler Western Zhou)	0.863616	18.0261	15.5677	38.2338	2.12102	Rawson, J., 1990, Western Zhou ritual bronzes from the Arthur M. Sackler Collections: Ancient Chinese bronzes in the Arthur M. Sackler collections: Washington, D.C, Arthur M. Sackler Foundation.
Zhouyuan (Sackler Western Zhou)	0.860522	18.1795	15.6439	38.5513	2.12059	Rawson, J., 1990, Western Zhou ritual bronzes from the Arthur M. Sackler Collections: Ancient Chinese bronzes in the Arthur M. Sackler collections: Washington, D.C, Arthur M. Sackler Foundation.
Zhouyuan (Sackler Western Zhou)	0.846004	18.546	15.69	38.8505	2.09482	Rawson, J., 1990, Western Zhou ritual bronzes from the Arthur M. Sackler Collections: Ancient Chinese bronzes in the Arthur M. Sackler collections: Washington, D.C, Arthur M. Sackler Foundation.
Zhouyuan (Sackler Western Zhou)	0.885722	17.5476	15.5423	37.9565	2.16307	Rawson, J., 1990, Western Zhou ritual bronzes from the Arthur M. Sackler Collections: Ancient Chinese bronzes in the Arthur M. Sackler collections: Washington, D.C, Arthur M. Sackler Foundation.
Zhouyuan (Sackler Western Zhou)	0.85291	18.2785	15.5899	38.427	2.1023	Rawson, J., 1990, Western Zhou ritual bronzes from the Arthur M. Sackler Collections: Ancient Chinese bronzes in the Arthur M. Sackler collections: Washington, D.C, Arthur M. Sackler Foundation.
Zhouyuan (Sackler Western Zhou)	0.855336	18.2305	15.5932	38.3799	2.10525	Rawson, J., 1990, Western Zhou ritual bronzes from the Arthur M. Sackler Collections: Ancient Chinese bronzes in the Arthur M. Sackler collections: Washington, D.C, Arthur M. Sackler Foundation.
Zhouyuan (Sackler Western Zhou)	0.844411	18.6102	15.7146	38.8668	2.08847	Rawson, J., 1990, Western Zhou ritual bronzes from the Arthur M. Sackler Collections: Ancient Chinese bronzes in the Arthur M. Sackler collections: Washington, D.C, Arthur M. Sackler Foundation.
Zhouyuan (Sackler Western Zhou)	0.862807	18.1261	15.6393	38.5334	2.12585	Rawson, J., 1990, Western Zhou ritual bronzes from the Arthur M. Sackler Collections: Ancient Chinese bronzes in the Arthur M. Sackler collections: Washington, D.C, Arthur M. Sackler Foundation.
Zhouyuan (Sackler Western Zhou)	0.863117	18.0776	15.6031	38.4089	2.12467	Rawson, J., 1990, Western Zhou ritual bronzes from the Arthur M. Sackler Collections: Ancient Chinese bronzes in the Arthur M. Sackler collections: Washington, D.C, Arthur M. Sackler Foundation.
Zhouyuan (Sackler Western Zhou)	0.886974	17.4438	15.4722	37.7229	2.16254	Rawson, J., 1990, Western Zhou ritual bronzes from the Arthur M. Sackler Collections: Ancient Chinese bronzes in the Arthur M. Sackler collections: Washington, D.C, Arthur M. Sackler Foundation.
Zhouyuan (Sackler Western Zhou)	0.880797	17.647	15.5434	37.9922	2.1529	Rawson, J., 1990, Western Zhou ritual bronzes from the Arthur M. Sackler Collections: Ancient Chinese bronzes in the Arthur M. Sackler collections: Washington, D.C, Arthur M. Sackler Foundation.
Zhouyuan (Sackler Western Zhou)	0.855647	18.2242	15.5935	38.4717	2.11102	Rawson, J., 1990, Western Zhou ritual bronzes from the Arthur M. Sackler Collections: Ancient Chinese bronzes in the Arthur M. Sackler collections: Washington, D.C, Arthur M. Sackler Foundation.
Zhouyuan (Sackler Western Zhou)	0.86293	18.0806	15.6023	38.3906	2.12331	Rawson, J., 1990, Western Zhou ritual bronzes from the Arthur M. Sackler Collections: Ancient Chinese bronzes in the Arthur M. Sackler collections: Washington, D.C, Arthur M. Sackler Foundation.
Zhouyuan (Sackler Western Zhou)	0.848085	18.402	15.6064	38.518	2.09314	Rawson, J., 1990, Western Zhou ritual bronzes from the Arthur M. Sackler Collections: Ancient Chinese bronzes in the Arthur M. Sackler collections: Washington, D.C, Arthur M. Sackler Foundation.
Zhouyuan (Sackler Western Zhou)	0.86947	17.8757	15.5423	38.2179	2.13798	Rawson, J., 1990, Western Zhou ritual bronzes from the Arthur M. Sackler Collections: Ancient Chinese bronzes in the Arthur M. Sackler collections: Washington, D.C, Arthur M. Sackler Foundation.
Zeng State	0.8905	17.442	15.533	37.82	2.1683	Yu, Y., 2015, 湖北随州叶家山墓地出土西周青铜器的科学分析研究 Hubei Suizhou Yejiashan mudi chutu Xizhou qingtongqi de kexue fenxi yanjiu, University of Science and Technology Beijing, Beijing.
Zeng State	0.8863	17.535	15.541	37.894	2.1611	Yu, Y., 2015, 湖北随州叶家山墓地出土西周青铜器的科学分析研究 Hubei Suizhou Yejiashan mudi chutu Xizhou qingtongqi de kexue fenxi yanjiu, University of Science and Technology Beijing, Beijing.
Zeng State	0.8852	17.5	15.49	37.806	2.1603	Yu, Y., 2015, 湖北随州叶家山墓地出土西周青铜器的科学分析研究 Hubei Suizhou Yejiashan mudi chutu Xizhou qingtongqi de kexue fenxi yanjiu, University of Science and Technology Beijing, Beijing.
Zeng State	0.8852	17.504	15.493	37.814	2.1604	Yu, Y., 2015, 湖北随州叶家山墓地出土西周青铜器的科学分析研究 Hubei Suizhou Yejiashan mudi chutu Xizhou qingtongqi de kexue fenxi yanjiu, University of Science and Technology Beijing, Beijing.
Zeng State	0.885	17.48	15.47	37.72	2.1579	Yu, Y., 2015, 湖北随州叶家山墓地出土西周青铜器的科学分析研究 Hubei Suizhou Yejiashan mudi chutu Xizhou qingtongqi de kexue fenxi yanjiu, University of Science and Technology Beijing, Beijing.
Zeng State	0.868	17.901	15.5379	37.982	2.122	Yu, Y., 2015, 湖北随州叶家山墓地出土西周青铜器的科学分析研究 Hubei Suizhou Yejiashan mudi chutu Xizhou qingtongqi de kexue fenxi yanjiu, University of Science and Technology Beijing, Beijing.
Zeng State	0.8654	17.956	15.5391	37.977	2.115	Yu, Y., 2015, 湖北随州叶家山墓地出土西周青铜器的科学分析研究 Hubei Suizhou Yejiashan mudi chutu Xizhou qingtongqi de kexue fenxi yanjiu, University of Science and Technology Beijing, Beijing.
Zeng State	0.928	16.585	15.392	36.775	2.2172	Yu, Y., 2015, 湖北随州叶家山墓地出土西周青铜器的科学分析研究 Hubei Suizhou Yejiashan mudi chutu Xizhou qingtongqi de kexue fenxi yanjiu, University of Science and Technology Beijing, Beijing.
Zeng State	0.8471	18.47	15.646	38.785	2.0997	Yu, Y., 2015, 湖北随州叶家山墓地出土西周青铜器的科学分析研究 Hubei Suizhou Yejiashan mudi chutu Xizhou qingtongqi de kexue fenxi yanjiu, University of Science and Technology Beijing, Beijing.
Zeng State	0.8639	18.018	15.569	38.292	2.125	Yu, Y., 2015, 湖北随州叶家山墓地出土西周青铜器的科学分析研究 Hubei Suizhou Yejiashan mudi chutu Xizhou qingtongqi de kexue fenxi yanjiu, University of Science and Technology Beijing, Beijing.
Zeng State	0.9048	17.059	15.435	37.824	2.2172	Yu, Y., 2015, 湖北随州叶家山墓地出土西周青铜器的科学分析研究 Hubei Suizhou Yejiashan mudi chutu Xizhou qingtongqi de kexue fenxi yanjiu, University of Science and Technology Beijing, Beijing.
Zeng State	0.8615	18.086	15.5817	38.273	2.116	Yu, Y., 2015, 湖北随州叶家山墓地出土西周青铜器的科学分析研究 Hubei Suizhou Yejiashan mudi chutu Xizhou qingtongqi de kexue fenxi yanjiu, University of Science and Technology Beijing, Beijing.
Zeng State	0.8869	17.315	15.321	37.408	2.1655	Yu, Y., 2015, 湖北随州叶家山墓地出土西周青铜器的科学分析研究 Hubei Suizhou Yejiashan mudi chutu Xizhou qingtongqi de kexue fenxi yanjiu, University of Science and Technology Beijing, Beijing.
Zeng State	0.8881	17.512	15.552	37.915	2.1653	Yu, Y., 2015, 湖北随州叶家山墓地出土西周青铜器的科学分析研究 Hubei Suizhou Yejiashan mudi chutu Xizhou qingtongqi de kexue fenxi yanjiu, University of Science and Technology Beijing, Beijing.
Zeng State	0.8902	17.475	15.556	37.905	2.1691	Yu, Y., 2015, 湖北随州叶家山墓地出土西周青铜器的科学分析研究 Hubei Suizhou Yejiashan mudi chutu Xizhou qingtongqi de kexue fenxi yanjiu, University of Science and Technology Beijing, Beijing.
Zeng State	0.8893	17.477	15.542	37.86	2.1663	Yu, Y., 2015, 湖北随州叶家山墓地出土西周青铜器的科学分析研究 Hubei Suizhou Yejiashan mudi chutu Xizhou qingtongqi de kexue fenxi yanjiu, University of Science and Technology Beijing, Beijing.
Zeng State	0.8628	18.064	15.5864	38.392	2.125	Yu, Y., 2015, 湖北随州叶家山墓地出土西周青铜器的科学分析研究 Hubei Suizhou Yejiashan mudi chutu Xizhou qingtongqi de kexue fenxi yanjiu, University of Science and Technology Beijing, Beijing.
Zeng State	0.8545	18.24	15.588	38.21	2.0949	Yu, Y., 2015, 湖北随州叶家山墓地出土西周青铜器的科学分析研究 Hubei Suizhou Yejiashan mudi chutu Xizhou qingtongqi de kexue fenxi yanjiu, University of Science and Technology Beijing, Beijing.
Zeng State	0.8566	18.134	15.538	38.046	2.0976	Yu, Y., 2015, 湖北随州叶家山墓地出土西周青铜器的科学分析研究 Hubei Suizhou Yejiashan mudi chutu Xizhou qingtongqi de kexue fenxi yanjiu, University of Science and Technology Beijing, Beijing.
Zeng State	0.8894	17.469	15.538	37.854	2.1668	Yu, Y., 2015, 湖北随州叶家山墓地出土西周青铜器的科学分析研究 Hubei Suizhou Yejiashan mudi chutu Xizhou qingtongqi de kexue fenxi yanjiu, University of Science and Technology Beijing, Beijing.
Zeng State	0.8739	17.814	15.5685	38.136	2.141	Yu, Y., 2015, 湖北随州叶家山墓地出土西周青铜器的科学分析研究 Hubei Suizhou Yejiashan mudi chutu Xizhou qingtongqi de kexue fenxi yanjiu, University of Science and Technology Beijing, Beijing.
Zeng State	0.8574	18.13	15.545	38.066	2.0995	Yu, Y., 2015, 湖北随州叶家山墓地出土西周青铜器的科学分析研究 Hubei Suizhou Yejiashan mudi chutu Xizhou qingtongqi de kexue fenxi yanjiu, University of Science and Technology Beijing, Beijing.
Zeng State	0.8646	18.016	15.575	38.337	2.128	Yu, Y., 2015, 湖北随州叶家山墓地出土西周青铜器的科学分析研究 Hubei Suizhou Yejiashan mudi chutu Xizhou qingtongqi de kexue fenxi yanjiu, University of Science and Technology Beijing, Beijing.
Zeng State	0.8416	18.594	15.649	38.888	2.0914	Yu, Y., 2015, 湖北随州叶家山墓地出土西周青铜器的科学分析研究 Hubei Suizhou Yejiashan mudi chutu Xizhou qingtongqi de kexue fenxi yanjiu, University of Science and Technology Beijing, Beijing.
Zeng State	0.8793	17.688	15.554	38.026	2.1498	Yu, Y., 2015, 湖北随州叶家山墓地出土西周青铜器的科学分析研究 Hubei Suizhou Yejiashan mudi chutu Xizhou qingtongqi de kexue fenxi yanjiu, University of Science and Technology Beijing, Beijing.
Zeng State	0.8793	17.688	15.554	38.026	2.1498	Yu, Y., 2015, 湖北随州叶家山墓地出土西周青铜器的科学分析研究 Hubei Suizhou Yejiashan mudi chutu Xizhou qingtongqi de kexue fenxi yanjiu, University of Science and Technology Beijing, Beijing.
Zeng State	0.8793	17.688	15.554	38.026	2.1498	Yu, Y., 2015, 湖北随州叶家山墓地出土西周青铜器的科学分析研究 Hubei Suizhou Yejiashan mudi chutu Xizhou qingtongqi de kexue fenxi yanjiu, University of Science and Technology Beijing, Beijing.
Zeng State	0.8793	17.688	15.554	38.026	2.1498	Yu, Y., 2015, 湖北随州叶家山墓地出土西周青铜器的科学分析研究 Hubei Suizhou Yejiashan mudi chutu Xizhou qingtongqi de kexue fenxi yanjiu, University of Science and Technology Beijing, Beijing.
Zeng State	0.733	21.838	16.008	41.9	1.9186	Yu, Y., 2015, 湖北随州叶家山墓地出土西周青铜器的科学分析研究 Hubei Suizhou Yejiashan mudi chutu Xizhou qingtongqi de kexue fenxi yanjiu, University of Science and Technology Beijing, Beijing.
Zeng State	0.8901	17.453	15.535	37.831	2.1675	Yu, Y., 2015, 湖北随州叶家山墓地出土西周青铜器的科学分析研究 Hubei Suizhou Yejiashan mudi chutu Xizhou qingtongqi de kexue fenxi yanjiu, University of Science and Technology Beijing, Beijing.
Zeng State	0.889	17.459	15.521	37.801	2.1651	Yu, Y., 2015, 湖北随州叶家山墓地出土西周青铜器的科学分析研究 Hubei Suizhou Yejiashan mudi chutu Xizhou qingtongqi de kexue fenxi yanjiu, University of Science and Technology Beijing, Beijing.
Zeng State	0.8896	17.445	15.519	37.783	2.1659	Yu, Y., 2015, 湖北随州叶家山墓地出土西周青铜器的科学分析研究 Hubei Suizhou Yejiashan mudi chutu Xizhou qingtongqi de kexue fenxi yanjiu, University of Science and Technology Beijing, Beijing.
Zeng State	0.8668	17.953	15.5621	38.121	2.123	Yu, Y., 2015, 湖北随州叶家山墓地出土西周青铜器的科学分析研究 Hubei Suizhou Yejiashan mudi chutu Xizhou qingtongqi de kexue fenxi yanjiu, University of Science and Technology Beijing, Beijing.
Zeng State	0.8545	18.262	15.604	38.35	2.1	Yu, Y., 2015, 湖北随州叶家山墓地出土西周青铜器的科学分析研究 Hubei Suizhou Yejiashan mudi chutu Xizhou qingtongqi de kexue fenxi yanjiu, University of Science and Technology Beijing, Beijing.
Zeng State	0.8594	18.119	15.5709	38.198	2.108	Yu, Y., 2015, 湖北随州叶家山墓地出土西周青铜器的科学分析研究 Hubei Suizhou Yejiashan mudi chutu Xizhou qingtongqi de kexue fenxi yanjiu, University of Science and Technology Beijing, Beijing.
Zeng State	0.87	17.891	15.5726	38.114	2.129	Yu, Y., 2015, 湖北随州叶家山墓地出土西周青铜器的科学分析研究 Hubei Suizhou Yejiashan mudi chutu Xizhou qingtongqi de kexue fenxi yanjiu, University of Science and Technology Beijing, Beijing.
Zeng State	0.8259	19.006	15.697	39.359	2.0709	Yu, Y., 2015, 湖北随州叶家山墓地出土西周青铜器的科学分析研究 Hubei Suizhou Yejiashan mudi chutu Xizhou qingtongqi de kexue fenxi yanjiu, University of Science and Technology Beijing, Beijing.
Zeng State	0.7676	20.813	15.976	41.319	1.9853	Yu, Y., 2015, 湖北随州叶家山墓地出土西周青铜器的科学分析研究 Hubei Suizhou Yejiashan mudi chutu Xizhou qingtongqi de kexue fenxi yanjiu, University of Science and Technology Beijing, Beijing.
Zeng State	0.8695	17.897	15.562	38.16	2.1322	Yu, Y., 2015, 湖北随州叶家山墓地出土西周青铜器的科学分析研究 Hubei Suizhou Yejiashan mudi chutu Xizhou qingtongqi de kexue fenxi yanjiu, University of Science and Technology Beijing, Beijing.
Zeng State	0.8868	17.52	15.537	37.827	2.1591	Yu, Y., 2015, 湖北随州叶家山墓地出土西周青铜器的科学分析研究 Hubei Suizhou Yejiashan mudi chutu Xizhou qingtongqi de kexue fenxi yanjiu, University of Science and Technology Beijing, Beijing.
Zeng State	0.8688	17.941	15.587	38.31	2.1354	Yu, Y., 2015, 湖北随州叶家山墓地出土西周青铜器的科学分析研究 Hubei Suizhou Yejiashan mudi chutu Xizhou qingtongqi de kexue fenxi yanjiu, University of Science and Technology Beijing, Beijing.
Zeng State	0.8656	17.991	15.574	38.251	2.1261	Yu, Y., 2015, 湖北随州叶家山墓地出土西周青铜器的科学分析研究 Hubei Suizhou Yejiashan mudi chutu Xizhou qingtongqi de kexue fenxi yanjiu, University of Science and Technology Beijing, Beijing.
Zeng State	0.7753	20.529	15.916	40.859	1.9903	Yu, Y., 2015, 湖北随州叶家山墓地出土西周青铜器的科学分析研究 Hubei Suizhou Yejiashan mudi chutu Xizhou qingtongqi de kexue fenxi yanjiu, University of Science and Technology Beijing, Beijing.
Zeng State	0.8671	17.967	15.578	38.23	2.1278	Yu, Y., 2015, 湖北随州叶家山墓地出土西周青铜器的科学分析研究 Hubei Suizhou Yejiashan mudi chutu Xizhou qingtongqi de kexue fenxi yanjiu, University of Science and Technology Beijing, Beijing.
Zeng State	0.8662	17.996	15.587	38.277	2.1271	Yu, Y., 2015, 湖北随州叶家山墓地出土西周青铜器的科学分析研究 Hubei Suizhou Yejiashan mudi chutu Xizhou qingtongqi de kexue fenxi yanjiu, University of Science and Technology Beijing, Beijing.
Zeng State	0.8759	17.77	15.5653	38.093	2.144	Yu, Y., 2015, 湖北随州叶家山墓地出土西周青铜器的科学分析研究 Hubei Suizhou Yejiashan mudi chutu Xizhou qingtongqi de kexue fenxi yanjiu, University of Science and Technology Beijing, Beijing.
Zeng State	0.8759	17.77	15.5653	38.093	2.144	Yu, Y., 2015, 湖北随州叶家山墓地出土西周青铜器的科学分析研究 Hubei Suizhou Yejiashan mudi chutu Xizhou qingtongqi de kexue fenxi yanjiu, University of Science and Technology Beijing, Beijing.
Zeng State	0.9104	16.956	15.436	37.234	2.196	Yu, Y., 2015, 湖北随州叶家山墓地出土西周青铜器的科学分析研究 Hubei Suizhou Yejiashan mudi chutu Xizhou qingtongqi de kexue fenxi yanjiu, University of Science and Technology Beijing, Beijing.
Zeng State	0.8898	17.459	15.535	37.834	2.1671	Yu, Y., 2015, 湖北随州叶家山墓地出土西周青铜器的科学分析研究 Hubei Suizhou Yejiashan mudi chutu Xizhou qingtongqi de kexue fenxi yanjiu, University of Science and Technology Beijing, Beijing.
Zeng State	0.8765	17.749	15.557	37.998	2.1409	Yu, Y., 2015, 湖北随州叶家山墓地出土西周青铜器的科学分析研究 Hubei Suizhou Yejiashan mudi chutu Xizhou qingtongqi de kexue fenxi yanjiu, University of Science and Technology Beijing, Beijing.
Zeng State	0.8608	18.129	15.606	38.42	2.1193	Yu, Y., 2015, 湖北随州叶家山墓地出土西周青铜器的科学分析研究 Hubei Suizhou Yejiashan mudi chutu Xizhou qingtongqi de kexue fenxi yanjiu, University of Science and Technology Beijing, Beijing.
Zeng State	0.8887	17.497	15.549	37.906	2.1665	Yu, Y., 2015, 湖北随州叶家山墓地出土西周青铜器的科学分析研究 Hubei Suizhou Yejiashan mudi chutu Xizhou qingtongqi de kexue fenxi yanjiu, University of Science and Technology Beijing, Beijing.
Zeng State	0.8885	17.497	15.545	37.895	2.1658	Yu, Y., 2015, 湖北随州叶家山墓地出土西周青铜器的科学分析研究 Hubei Suizhou Yejiashan mudi chutu Xizhou qingtongqi de kexue fenxi yanjiu, University of Science and Technology Beijing, Beijing.
Zeng State	0.869	17.847	15.509	38.05	2.132	Yu, Y., 2015, 湖北随州叶家山墓地出土西周青铜器的科学分析研究 Hubei Suizhou Yejiashan mudi chutu Xizhou qingtongqi de kexue fenxi yanjiu, University of Science and Technology Beijing, Beijing.
Zeng State	0.8877	17.453	15.493	37.761	2.1636	Yu, Y., 2015, 湖北随州叶家山墓地出土西周青铜器的科学分析研究 Hubei Suizhou Yejiashan mudi chutu Xizhou qingtongqi de kexue fenxi yanjiu, University of Science and Technology Beijing, Beijing.
Zeng State	0.8934	17.297	15.453	37.738	2.1817	Yu, Y., 2015, 湖北随州叶家山墓地出土西周青铜器的科学分析研究 Hubei Suizhou Yejiashan mudi chutu Xizhou qingtongqi de kexue fenxi yanjiu, University of Science and Technology Beijing, Beijing.
Zeng State	0.8553	18.252	15.612	38.44	2.1061	Yu, Y., 2015, 湖北随州叶家山墓地出土西周青铜器的科学分析研究 Hubei Suizhou Yejiashan mudi chutu Xizhou qingtongqi de kexue fenxi yanjiu, University of Science and Technology Beijing, Beijing.
Zeng State	0.8915	17.44	15.548	37.882	2.1722	Yu, Y., 2015, 湖北随州叶家山墓地出土西周青铜器的科学分析研究 Hubei Suizhou Yejiashan mudi chutu Xizhou qingtongqi de kexue fenxi yanjiu, University of Science and Technology Beijing, Beijing.
Zeng State	0.8855	17.536	15.527	37.877	2.16	Yu, Y., 2015, 湖北随州叶家山墓地出土西周青铜器的科学分析研究 Hubei Suizhou Yejiashan mudi chutu Xizhou qingtongqi de kexue fenxi yanjiu, University of Science and Technology Beijing, Beijing.
Zeng State	0.8895	17.467	15.535	37.844	2.1666	Yu, Y., 2015, 湖北随州叶家山墓地出土西周青铜器的科学分析研究 Hubei Suizhou Yejiashan mudi chutu Xizhou qingtongqi de kexue fenxi yanjiu, University of Science and Technology Beijing, Beijing.
Zeng State	0.8864	17.536	15.544	37.9	2.1612	Yu, Y., 2015, 湖北随州叶家山墓地出土西周青铜器的科学分析研究 Hubei Suizhou Yejiashan mudi chutu Xizhou qingtongqi de kexue fenxi yanjiu, University of Science and Technology Beijing, Beijing.
Zeng State	0.8631	18.041	15.5712	38.236	2.119	Yu, Y., 2015, 湖北随州叶家山墓地出土西周青铜器的科学分析研究 Hubei Suizhou Yejiashan mudi chutu Xizhou qingtongqi de kexue fenxi yanjiu, University of Science and Technology Beijing, Beijing.
Zeng State	0.8855	17.583	15.568	37.983	2.1604	Yu, Y., 2015, 湖北随州叶家山墓地出土西周青铜器的科学分析研究 Hubei Suizhou Yejiashan mudi chutu Xizhou qingtongqi de kexue fenxi yanjiu, University of Science and Technology Beijing, Beijing.
Zeng State	0.8905	17.446	15.536	37.832	2.1686	Yu, Y., 2015, 湖北随州叶家山墓地出土西周青铜器的科学分析研究 Hubei Suizhou Yejiashan mudi chutu Xizhou qingtongqi de kexue fenxi yanjiu, University of Science and Technology Beijing, Beijing.
Zeng State	0.8805	17.677	15.565	38.098	2.1552	Yu, Y., 2015, 湖北随州叶家山墓地出土西周青铜器的科学分析研究 Hubei Suizhou Yejiashan mudi chutu Xizhou qingtongqi de kexue fenxi yanjiu, University of Science and Technology Beijing, Beijing.
Zeng State	0.8896	17.468	15.541	37.855	2.1672	Yu, Y., 2015, 湖北随州叶家山墓地出土西周青铜器的科学分析研究 Hubei Suizhou Yejiashan mudi chutu Xizhou qingtongqi de kexue fenxi yanjiu, University of Science and Technology Beijing, Beijing.
Zeng State	0.8639	18.041	15.586	38.341	2.1252	Yu, Y., 2015, 湖北随州叶家山墓地出土西周青铜器的科学分析研究 Hubei Suizhou Yejiashan mudi chutu Xizhou qingtongqi de kexue fenxi yanjiu, University of Science and Technology Beijing, Beijing.
Zeng State	0.8897	17.477	15.549	37.886	2.1676	Yu, Y., 2015, 湖北随州叶家山墓地出土西周青铜器的科学分析研究 Hubei Suizhou Yejiashan mudi chutu Xizhou qingtongqi de kexue fenxi yanjiu, University of Science and Technology Beijing, Beijing.
Zeng State	0.8853	17.545	15.533	29.027	1.6544	Yu, Y., 2015, 湖北随州叶家山墓地出土西周青铜器的科学分析研究 Hubei Suizhou Yejiashan mudi chutu Xizhou qingtongqi de kexue fenxi yanjiu, University of Science and Technology Beijing, Beijing.
Zeng State	0.8612	18.069	15.5612	38.128	2.11	Yu, Y., 2015, 湖北随州叶家山墓地出土西周青铜器的科学分析研究 Hubei Suizhou Yejiashan mudi chutu Xizhou qingtongqi de kexue fenxi yanjiu, University of Science and Technology Beijing, Beijing.
Zeng State	0.891	17.492	15.588	38.014	2.1728	Yu, Y., 2015, 湖北随州叶家山墓地出土西周青铜器的科学分析研究 Hubei Suizhou Yejiashan mudi chutu Xizhou qingtongqi de kexue fenxi yanjiu, University of Science and Technology Beijing, Beijing.
Zeng State	0.8695	17.915	15.5777	38.014	2.122	Yu, Y., 2015, 湖北随州叶家山墓地出土西周青铜器的科学分析研究 Hubei Suizhou Yejiashan mudi chutu Xizhou qingtongqi de kexue fenxi yanjiu, University of Science and Technology Beijing, Beijing.
Zeng State	0.8695	17.915	15.5777	38.014	2.122	Yu, Y., 2015, 湖北随州叶家山墓地出土西周青铜器的科学分析研究 Hubei Suizhou Yejiashan mudi chutu Xizhou qingtongqi de kexue fenxi yanjiu, University of Science and Technology Beijing, Beijing.
Zeng State	0.8899	17.436	15.517	37.778	2.1667	Yu, Y., 2015, 湖北随州叶家山墓地出土西周青铜器的科学分析研究 Hubei Suizhou Yejiashan mudi chutu Xizhou qingtongqi de kexue fenxi yanjiu, University of Science and Technology Beijing, Beijing.
Zeng State	0.8633	18.041	15.576	38.303	2.1231	Yu, Y., 2015, 湖北随州叶家山墓地出土西周青铜器的科学分析研究 Hubei Suizhou Yejiashan mudi chutu Xizhou qingtongqi de kexue fenxi yanjiu, University of Science and Technology Beijing, Beijing.
Zeng State	0.8725	17.868	15.591	38.27	2.1417	Yu, Y., 2015, 湖北随州叶家山墓地出土西周青铜器的科学分析研究 Hubei Suizhou Yejiashan mudi chutu Xizhou qingtongqi de kexue fenxi yanjiu, University of Science and Technology Beijing, Beijing.
Zeng State	0.8885	17.496	15.546	37.919	2.1673	Yu, Y., 2015, 湖北随州叶家山墓地出土西周青铜器的科学分析研究 Hubei Suizhou Yejiashan mudi chutu Xizhou qingtongqi de kexue fenxi yanjiu, University of Science and Technology Beijing, Beijing.
Zeng State	0.8884	17.469	15.519	37.804	2.164	Yu, Y., 2015, 湖北随州叶家山墓地出土西周青铜器的科学分析研究 Hubei Suizhou Yejiashan mudi chutu Xizhou qingtongqi de kexue fenxi yanjiu, University of Science and Technology Beijing, Beijing.
Zeng State	0.874	17.814	15.569	38.092	2.1382	Yu, Y., 2015, 湖北随州叶家山墓地出土西周青铜器的科学分析研究 Hubei Suizhou Yejiashan mudi chutu Xizhou qingtongqi de kexue fenxi yanjiu, University of Science and Technology Beijing, Beijing.
Zeng State	0.8898	17.435	15.514	37.755	2.1655	Yu, Y., 2015, 湖北随州叶家山墓地出土西周青铜器的科学分析研究 Hubei Suizhou Yejiashan mudi chutu Xizhou qingtongqi de kexue fenxi yanjiu, University of Science and Technology Beijing, Beijing.
Zeng State	0.8699	17.881	15.555	38.23	2.1381	Yu, Y., 2015, 湖北随州叶家山墓地出土西周青铜器的科学分析研究 Hubei Suizhou Yejiashan mudi chutu Xizhou qingtongqi de kexue fenxi yanjiu, University of Science and Technology Beijing, Beijing.
Zeng State	0.8884	17.481	15.53	37.838	2.1645	Yu, Y., 2015, 湖北随州叶家山墓地出土西周青铜器的科学分析研究 Hubei Suizhou Yejiashan mudi chutu Xizhou qingtongqi de kexue fenxi yanjiu, University of Science and Technology Beijing, Beijing.
Zeng State	0.8902	17.302	15.403	37.671	2.1773	Yu, Y., 2015, 湖北随州叶家山墓地出土西周青铜器的科学分析研究 Hubei Suizhou Yejiashan mudi chutu Xizhou qingtongqi de kexue fenxi yanjiu, University of Science and Technology Beijing, Beijing.
Zeng State	0.8833	17.586	15.534	37.888	2.1545	Yu, Y., 2015, 湖北随州叶家山墓地出土西周青铜器的科学分析研究 Hubei Suizhou Yejiashan mudi chutu Xizhou qingtongqi de kexue fenxi yanjiu, University of Science and Technology Beijing, Beijing.
Zeng State	0.8743	17.783	15.547	38.018	2.1378	Yu, Y., 2015, 湖北随州叶家山墓地出土西周青铜器的科学分析研究 Hubei Suizhou Yejiashan mudi chutu Xizhou qingtongqi de kexue fenxi yanjiu, University of Science and Technology Beijing, Beijing.
Zeng State	0.8894	17.452	15.521	37.8	2.1659	Yu, Y., 2015, 湖北随州叶家山墓地出土西周青铜器的科学分析研究 Hubei Suizhou Yejiashan mudi chutu Xizhou qingtongqi de kexue fenxi yanjiu, University of Science and Technology Beijing, Beijing.
Zeng State	0.8578	18.207	15.618	38.632	2.1218	Yu, Y., 2015, 湖北随州叶家山墓地出土西周青铜器的科学分析研究 Hubei Suizhou Yejiashan mudi chutu Xizhou qingtongqi de kexue fenxi yanjiu, University of Science and Technology Beijing, Beijing.
Zeng State	0.8892	17.446	15.513	37.78	2.1655	Yu, Y., 2015, 湖北随州叶家山墓地出土西周青铜器的科学分析研究 Hubei Suizhou Yejiashan mudi chutu Xizhou qingtongqi de kexue fenxi yanjiu, University of Science and Technology Beijing, Beijing.
Zeng State	0.886	17.562	15.566	37.951	2.161	Yu, Y., 2015, 湖北随州叶家山墓地出土西周青铜器的科学分析研究 Hubei Suizhou Yejiashan mudi chutu Xizhou qingtongqi de kexue fenxi yanjiu, University of Science and Technology Beijing, Beijing.
Zeng State	0.92	16.771	15.424	37.034	2.208	Yu, Y., 2015, 湖北随州叶家山墓地出土西周青铜器的科学分析研究 Hubei Suizhou Yejiashan mudi chutu Xizhou qingtongqi de kexue fenxi yanjiu, University of Science and Technology Beijing, Beijing.
Zeng State	0.8863	17.563	15.566	37.951	2.1609	Yu, Y., 2015, 湖北随州叶家山墓地出土西周青铜器的科学分析研究 Hubei Suizhou Yejiashan mudi chutu Xizhou qingtongqi de kexue fenxi yanjiu, University of Science and Technology Beijing, Beijing.
Zeng State	0.9196	16.771	15.424	37.034	2.2081	Yu, Y., 2015, 湖北随州叶家山墓地出土西周青铜器的科学分析研究 Hubei Suizhou Yejiashan mudi chutu Xizhou qingtongqi de kexue fenxi yanjiu, University of Science and Technology Beijing, Beijing.
Zeng State	0.8278	18.946	15.684	39.376	2.0783	Yu, Y., 2015, 湖北随州叶家山墓地出土西周青铜器的科学分析研究 Hubei Suizhou Yejiashan mudi chutu Xizhou qingtongqi de kexue fenxi yanjiu, University of Science and Technology Beijing, Beijing.
Yu State	0.9056				2.124	Lu, L., and Z. Hu, 1988, 宝鸡弓鱼国墓地 Baoji Yuguo mudi: Beijing, Wenwu press.
Yu State	0.8854				2.105	Lu, L., and Z. Hu, 1988, 宝鸡弓鱼国墓地 Baoji Yuguo mudi: Beijing, Wenwu press.
Yu State	0.8838				2.106	Lu, L., and Z. Hu, 1988, 宝鸡弓鱼国墓地 Baoji Yuguo mudi: Beijing, Wenwu press.
Yu State	0.8579				2.056	Lu, L., and Z. Hu, 1988, 宝鸡弓鱼国墓地 Baoji Yuguo mudi: Beijing, Wenwu press.
Yu State	0.9016				2.141	Lu, L., and Z. Hu, 1988, 宝鸡弓鱼国墓地 Baoji Yuguo mudi: Beijing, Wenwu press.
Yu State	0.8653				2.092	Lu, L., and Z. Hu, 1988, 宝鸡弓鱼国墓地 Baoji Yuguo mudi: Beijing, Wenwu press.
Yu State	0.8877				2.109	Lu, L., and Z. Hu, 1988, 宝鸡弓鱼国墓地 Baoji Yuguo mudi: Beijing, Wenwu press.
Yu State	0.8838				2.174	Lu, L., and Z. Hu, 1988, 宝鸡弓鱼国墓地 Baoji Yuguo mudi: Beijing, Wenwu press.
Yu State	0.89				2.096	Lu, L., and Z. Hu, 1988, 宝鸡弓鱼国墓地 Baoji Yuguo mudi: Beijing, Wenwu press.
Yu State	0.8887				2.134	Lu, L., and Z. Hu, 1988, 宝鸡弓鱼国墓地 Baoji Yuguo mudi: Beijing, Wenwu press.
Yu State	0.8727				2.086	Lu, L., and Z. Hu, 1988, 宝鸡弓鱼国墓地 Baoji Yuguo mudi: Beijing, Wenwu press.
Yu State	0.9098				2.203	Lu, L., and Z. Hu, 1988, 宝鸡弓鱼国墓地 Baoji Yuguo mudi: Beijing, Wenwu press.
Yu State	0.8578				2.068	Lu, L., and Z. Hu, 1988, 宝鸡弓鱼国墓地 Baoji Yuguo mudi: Beijing, Wenwu press.
Yu State	0.9005				2.146	Lu, L., and Z. Hu, 1988, 宝鸡弓鱼国墓地 Baoji Yuguo mudi: Beijing, Wenwu press.
Yu State	0.869				2.064	Lu, L., and Z. Hu, 1988, 宝鸡弓鱼国墓地 Baoji Yuguo mudi: Beijing, Wenwu press.
Yu State	0.908				2.126	Lu, L., and Z. Hu, 1988, 宝鸡弓鱼国墓地 Baoji Yuguo mudi: Beijing, Wenwu press.
Yu State	0.8981				2.161	Lu, L., and Z. Hu, 1988, 宝鸡弓鱼国墓地 Baoji Yuguo mudi: Beijing, Wenwu press.
Yu State	0.8637				2.076	Lu, L., and Z. Hu, 1988, 宝鸡弓鱼国墓地 Baoji Yuguo mudi: Beijing, Wenwu press.
Yu State	0.8993				2.138	Lu, L., and Z. Hu, 1988, 宝鸡弓鱼国墓地 Baoji Yuguo mudi: Beijing, Wenwu press.
Yu State	0.8712				2.066	Lu, L., and Z. Hu, 1988, 宝鸡弓鱼国墓地 Baoji Yuguo mudi: Beijing, Wenwu press.
Yu State	0.867				2.076	Lu, L., and Z. Hu, 1988, 宝鸡弓鱼国墓地 Baoji Yuguo mudi: Beijing, Wenwu press.
Yu State	0.8042				2.078	Lu, L., and Z. Hu, 1988, 宝鸡弓鱼国墓地 Baoji Yuguo mudi: Beijing, Wenwu press.
Yu State	0.9023				2.177	Lu, L., and Z. Hu, 1988, 宝鸡弓鱼国墓地 Baoji Yuguo mudi: Beijing, Wenwu press.
Yu State	0.8816				2.147	Lu, L., and Z. Hu, 1988, 宝鸡弓鱼国墓地 Baoji Yuguo mudi: Beijing, Wenwu press.
Hengshui Jiang county	0.86	18.089	15.561	38.283	2.116	Song, J., and P. Nan, 2012, 绛县横水西周墓地青铜器科技研究 Jiangxian Hengshui Xizhou mudi qingtongqi keji yanjiu: Bejing, Science press.
Hengshui Jiang county	0.885	17.522	15.506	37.804	2.158	Song, J., and P. Nan, 2012, 绛县横水西周墓地青铜器科技研究 Jiangxian Hengshui Xizhou mudi qingtongqi keji yanjiu: Bejing, Science press.
Hengshui Jiang county	0.864	18.024	15.575	38.315	2.126	Song, J., and P. Nan, 2012, 绛县横水西周墓地青铜器科技研究 Jiangxian Hengshui Xizhou mudi qingtongqi keji yanjiu: Bejing, Science press.
Hengshui Jiang county	0.777	20.448	15.894	41.095	2.01	Song, J., and P. Nan, 2012, 绛县横水西周墓地青铜器科技研究 Jiangxian Hengshui Xizhou mudi qingtongqi keji yanjiu: Bejing, Science press.
Hengshui Jiang county	0.846	18.442	15.604	38.52	2.089	Song, J., and P. Nan, 2012, 绛县横水西周墓地青铜器科技研究 Jiangxian Hengshui Xizhou mudi qingtongqi keji yanjiu: Bejing, Science press.
Hengshui Jiang county	0.857	18.189	15.596	38.431	2.113	Song, J., and P. Nan, 2012, 绛县横水西周墓地青铜器科技研究 Jiangxian Hengshui Xizhou mudi qingtongqi keji yanjiu: Bejing, Science press.
Hengshui Jiang county	0.878	17.71	15.554	38.021	2.147	Song, J., and P. Nan, 2012, 绛县横水西周墓地青铜器科技研究 Jiangxian Hengshui Xizhou mudi qingtongqi keji yanjiu: Bejing, Science press.
Hengshui Jiang county	0.87	17.809	15.49	38.064	2.137	Song, J., and P. Nan, 2012, 绛县横水西周墓地青铜器科技研究 Jiangxian Hengshui Xizhou mudi qingtongqi keji yanjiu: Bejing, Science press.
Hengshui Jiang county	0.887	17.473	15.499	37.746	2.16	Song, J., and P. Nan, 2012, 绛县横水西周墓地青铜器科技研究 Jiangxian Hengshui Xizhou mudi qingtongqi keji yanjiu: Bejing, Science press.
Hengshui Jiang county	0.879	17.651	15.511	37.843	2.144	Song, J., and P. Nan, 2012, 绛县横水西周墓地青铜器科技研究 Jiangxian Hengshui Xizhou mudi qingtongqi keji yanjiu: Bejing, Science press.
Hengshui Jiang county	0.89	17.394	15.485	37.662	2.165	Song, J., and P. Nan, 2012, 绛县横水西周墓地青铜器科技研究 Jiangxian Hengshui Xizhou mudi qingtongqi keji yanjiu: Bejing, Science press.
Hengshui Jiang county	0.887	17.481	15.502	37.766	2.16	Song, J., and P. Nan, 2012, 绛县横水西周墓地青铜器科技研究 Jiangxian Hengshui Xizhou mudi qingtongqi keji yanjiu: Bejing, Science press.
Hengshui Jiang county	0.884	17.545	15.507	37.813	2.155	Song, J., and P. Nan, 2012, 绛县横水西周墓地青铜器科技研究 Jiangxian Hengshui Xizhou mudi qingtongqi keji yanjiu: Bejing, Science press.
Hengshui Jiang county	0.886	17.466	15.482	37.685	2.158	Song, J., and P. Nan, 2012, 绛县横水西周墓地青铜器科技研究 Jiangxian Hengshui Xizhou mudi qingtongqi keji yanjiu: Bejing, Science press.
Hengshui Jiang county	0.889	17.431	15.492	37.702	2.163	Song, J., and P. Nan, 2012, 绛县横水西周墓地青铜器科技研究 Jiangxian Hengshui Xizhou mudi qingtongqi keji yanjiu: Bejing, Science press.
Hengshui Jiang county	0.886	17.508	15.507	37.789	2.158	Song, J., and P. Nan, 2012, 绛县横水西周墓地青铜器科技研究 Jiangxian Hengshui Xizhou mudi qingtongqi keji yanjiu: Bejing, Science press.
Hengshui Jiang county	0.846	18.547	15.696	38.777	2.091	Song, J., and P. Nan, 2012, 绛县横水西周墓地青铜器科技研究 Jiangxian Hengshui Xizhou mudi qingtongqi keji yanjiu: Bejing, Science press.
Hengshui Jiang county	0.853	18.319	15.626	38.51	2.102	Song, J., and P. Nan, 2012, 绛县横水西周墓地青铜器科技研究 Jiangxian Hengshui Xizhou mudi qingtongqi keji yanjiu: Bejing, Science press.
Jinsha	0.7417	21.602	16.022	42.286	1.9575	Jin, Z., B. Zhu, X. Chang, Z. Xu, Q. Zhang, and F. Tang, 2004, 成都金沙遗址铜器研究 Chengdu Jinsha yizhi tongqi yanjiu, Wenwu, (7), 76-88.
Jinsha	0.7037	23.134	16.279	43.841	1.8951	Jin, Z., B. Zhu, X. Chang, Z. Xu, Q. Zhang, and F. Tang, 2004, 成都金沙遗址铜器研究 Chengdu Jinsha yizhi tongqi yanjiu, Wenwu, (7), 76-88.
Jinsha	0.8968	17.407	15.612	38.03	2.1847	Jin, Z., B. Zhu, X. Chang, Z. Xu, Q. Zhang, and F. Tang, 2004, 成都金沙遗址铜器研究 Chengdu Jinsha yizhi tongqi yanjiu, Wenwu, (7), 76-88.
Jinsha	0.875	17.868	15.635	38.419	2.1502	Jin, Z., B. Zhu, X. Chang, Z. Xu, Q. Zhang, and F. Tang, 2004, 成都金沙遗址铜器研究 Chengdu Jinsha yizhi tongqi yanjiu, Wenwu, (7), 76-88.
Jinsha	0.7527	21.204	15.961	41.859	1.9741	Jin, Z., B. Zhu, X. Chang, Z. Xu, Q. Zhang, and F. Tang, 2004, 成都金沙遗址铜器研究 Chengdu Jinsha yizhi tongqi yanjiu, Wenwu, (7), 76-88.
Jinsha	0.7092	23.023	16.327	43.684	1.8974	Jin, Z., B. Zhu, X. Chang, Z. Xu, Q. Zhang, and F. Tang, 2004, 成都金沙遗址铜器研究 Chengdu Jinsha yizhi tongqi yanjiu, Wenwu, (7), 76-88.
Jinsha	0.6995	23.411	16.375	44.091	1.8834	Jin, Z., B. Zhu, X. Chang, Z. Xu, Q. Zhang, and F. Tang, 2004, 成都金沙遗址铜器研究 Chengdu Jinsha yizhi tongqi yanjiu, Wenwu, (7), 76-88.
Jinsha	0.7096	23.46	16.646	44.78	1.9088	Jin, Z., B. Zhu, X. Chang, Z. Xu, Q. Zhang, and F. Tang, 2004, 成都金沙遗址铜器研究 Chengdu Jinsha yizhi tongqi yanjiu, Wenwu, (7), 76-88.
Jinsha	0.8354	18.88	15.772	39.98	2.1176	Jin, Z., B. Zhu, X. Chang, Z. Xu, Q. Zhang, and F. Tang, 2004, 成都金沙遗址铜器研究 Chengdu Jinsha yizhi tongqi yanjiu, Wenwu, (7), 76-88.
Jinsha	0.8891	17.466	15.528	37.858	2.1675	Jin, Z., B. Zhu, X. Chang, Z. Xu, Q. Zhang, and F. Tang, 2004, 成都金沙遗址铜器研究 Chengdu Jinsha yizhi tongqi yanjiu, Wenwu, (7), 76-88.
Jinsha	0.8899	17.484	15.56	37.943	2.1701	Jin, Z., B. Zhu, X. Chang, Z. Xu, Q. Zhang, and F. Tang, 2004, 成都金沙遗址铜器研究 Chengdu Jinsha yizhi tongqi yanjiu, Wenwu, (7), 76-88.
Jinsha	0.8199	19.117	15.674	39.195	2.0503	Jin, Z., B. Zhu, X. Chang, Z. Xu, Q. Zhang, and F. Tang, 2004, 成都金沙遗址铜器研究 Chengdu Jinsha yizhi tongqi yanjiu, Wenwu, (7), 76-88.
Jinsha	0.8878	17.514	15.549	37.901	2.1641	Jin, Z., B. Zhu, X. Chang, Z. Xu, Q. Zhang, and F. Tang, 2004, 成都金沙遗址铜器研究 Chengdu Jinsha yizhi tongqi yanjiu, Wenwu, (7), 76-88.
Jinsha	0.7533	21.058	15.864	41.471	1.9693	Jin, Z., B. Zhu, X. Chang, Z. Xu, Q. Zhang, and F. Tang, 2004, 成都金沙遗址铜器研究 Chengdu Jinsha yizhi tongqi yanjiu, Wenwu, (7), 76-88.
Jinsha	0.8512	18.447	15.702	38.676	2.0967	Jin, Z., B. Zhu, X. Chang, Z. Xu, Q. Zhang, and F. Tang, 2004, 成都金沙遗址铜器研究 Chengdu Jinsha yizhi tongqi yanjiu, Wenwu, (7), 76-88.
Jinsha	0.835	18.784	15.686	39.064	2.0796	Jin, Z., B. Zhu, X. Chang, Z. Xu, Q. Zhang, and F. Tang, 2004, 成都金沙遗址铜器研究 Chengdu Jinsha yizhi tongqi yanjiu, Wenwu, (7), 76-88.
Jinsha	0.8842	17.545	15.513	37.846	2.157	Jin, Z., B. Zhu, X. Chang, Z. Xu, Q. Zhang, and F. Tang, 2004, 成都金沙遗址铜器研究 Chengdu Jinsha yizhi tongqi yanjiu, Wenwu, (7), 76-88.
Jinsha	0.8784	17.747	15.59	38.16	2.1502	Jin, Z., B. Zhu, X. Chang, Z. Xu, Q. Zhang, and F. Tang, 2004, 成都金沙遗址铜器研究 Chengdu Jinsha yizhi tongqi yanjiu, Wenwu, (7), 76-88.
Jinsha	0.909	16.811	15.281	36.808	2.1895	Jin, Z., B. Zhu, X. Chang, Z. Xu, Q. Zhang, and F. Tang, 2004, 成都金沙遗址铜器研究 Chengdu Jinsha yizhi tongqi yanjiu, Wenwu, (7), 76-88.
Jinsha	0.717	22.775	16.33	43.241	1.8986	Jin, Z., B. Zhu, X. Chang, Z. Xu, Q. Zhang, and F. Tang, 2004, 成都金沙遗址铜器研究 Chengdu Jinsha yizhi tongqi yanjiu, Wenwu, (7), 76-88.
Jinsha	0.7467	21.566	16.103	42.509	1.9711	Jin, Z., B. Zhu, X. Chang, Z. Xu, Q. Zhang, and F. Tang, 2004, 成都金沙遗址铜器研究 Chengdu Jinsha yizhi tongqi yanjiu, Wenwu, (7), 76-88.
Jinsha	0.7271	22.294	16.209	43.365	1.9452	Jin, Z., B. Zhu, X. Chang, Z. Xu, Q. Zhang, and F. Tang, 2004, 成都金沙遗址铜器研究 Chengdu Jinsha yizhi tongqi yanjiu, Wenwu, (7), 76-88.
Jinsha	0.7062	22.82	16.115	43.123	1.8897	Jin, Z., B. Zhu, X. Chang, Z. Xu, Q. Zhang, and F. Tang, 2004, 成都金沙遗址铜器研究 Chengdu Jinsha yizhi tongqi yanjiu, Wenwu, (7), 76-88.
Jinsha	0.7132	22.97	16.382	44.354	1.931	Jin, Z., B. Zhu, X. Chang, Z. Xu, Q. Zhang, and F. Tang, 2004, 成都金沙遗址铜器研究 Chengdu Jinsha yizhi tongqi yanjiu, Wenwu, (7), 76-88.
Jinsha	0.8032	19.678	15.804	39.935	2.0294	Jin, Z., B. Zhu, X. Chang, Z. Xu, Q. Zhang, and F. Tang, 2004, 成都金沙遗址铜器研究 Chengdu Jinsha yizhi tongqi yanjiu, Wenwu, (7), 76-88.
Jinsha	0.7441	21.891	16.289	43.146	1.9709	Jin, Z., B. Zhu, X. Chang, Z. Xu, Q. Zhang, and F. Tang, 2004, 成都金沙遗址铜器研究 Chengdu Jinsha yizhi tongqi yanjiu, Wenwu, (7), 76-88.
Jinsha	0.8189	19.34	15.837	39.926	2.0644	Jin, Z., B. Zhu, X. Chang, Z. Xu, Q. Zhang, and F. Tang, 2004, 成都金沙遗址铜器研究 Chengdu Jinsha yizhi tongqi yanjiu, Wenwu, (7), 76-88.
Jinsha	0.7096	22.874	16.231	43.727	1.9116	Jin, Z., B. Zhu, X. Chang, Z. Xu, Q. Zhang, and F. Tang, 2004, 成都金沙遗址铜器研究 Chengdu Jinsha yizhi tongqi yanjiu, Wenwu, (7), 76-88.
Jinsha	0.8996	17.001	15.293	37.041	2.1788	Jin, Z., B. Zhu, X. Chang, Z. Xu, Q. Zhang, and F. Tang, 2004, 成都金沙遗址铜器研究 Chengdu Jinsha yizhi tongqi yanjiu, Wenwu, (7), 76-88.
Jinsha	0.7665	20.933	16.046	42.012	2.007	Jin, Z., B. Zhu, X. Chang, Z. Xu, Q. Zhang, and F. Tang, 2004, 成都金沙遗址铜器研究 Chengdu Jinsha yizhi tongqi yanjiu, Wenwu, (7), 76-88.
Jinsha	0.7068	23.183	16.385	43.72	1.8859	Jin, Z., B. Zhu, X. Chang, Z. Xu, Q. Zhang, and F. Tang, 2004, 成都金沙遗址铜器研究 Chengdu Jinsha yizhi tongqi yanjiu, Wenwu, (7), 76-88.
Jinsha	0.8092	19.5	15.78	39.809	2.0415	Jin, Z., B. Zhu, X. Chang, Z. Xu, Q. Zhang, and F. Tang, 2004, 成都金沙遗址铜器研究 Chengdu Jinsha yizhi tongqi yanjiu, Wenwu, (7), 76-88.
Jinsha	0.8519	18.398	15.674	39.126	2.1266	Jin, Z., B. Zhu, X. Chang, Z. Xu, Q. Zhang, and F. Tang, 2004, 成都金沙遗址铜器研究 Chengdu Jinsha yizhi tongqi yanjiu, Wenwu, (7), 76-88.
Jinsha	0.7594	20.986	15.937	41.685	1.9863	Jin, Z., B. Zhu, X. Chang, Z. Xu, Q. Zhang, and F. Tang, 2004, 成都金沙遗址铜器研究 Chengdu Jinsha yizhi tongqi yanjiu, Wenwu, (7), 76-88.
Jinsha	0.8125	19.413	15.772	39.773	2.0488	Jin, Z., B. Zhu, X. Chang, Z. Xu, Q. Zhang, and F. Tang, 2004, 成都金沙遗址铜器研究 Chengdu Jinsha yizhi tongqi yanjiu, Wenwu, (7), 76-88.
Jinsha	0.727	22.576	16.412	44.156	1.9559	Jin, Z., B. Zhu, X. Chang, Z. Xu, Q. Zhang, and F. Tang, 2004, 成都金沙遗址铜器研究 Chengdu Jinsha yizhi tongqi yanjiu, Wenwu, (7), 76-88.
Jinsha	0.7259	22.099	16.042	42.241	1.9114	Jin, Z., B. Zhu, X. Chang, Z. Xu, Q. Zhang, and F. Tang, 2004, 成都金沙遗址铜器研究 Chengdu Jinsha yizhi tongqi yanjiu, Wenwu, (7), 76-88.
Jinsha	0.7045	23.262	16.387	43.892	1.8869	Jin, Z., B. Zhu, X. Chang, Z. Xu, Q. Zhang, and F. Tang, 2004, 成都金沙遗址铜器研究 Chengdu Jinsha yizhi tongqi yanjiu, Wenwu, (7), 76-88.
Jinsha	0.7146	23.323	16.666	44.459	1.9062	Jin, Z., B. Zhu, X. Chang, Z. Xu, Q. Zhang, and F. Tang, 2004, 成都金沙遗址铜器研究 Chengdu Jinsha yizhi tongqi yanjiu, Wenwu, (7), 76-88.
Jinsha	0.7267	22.023	16.005	42.04	1.9089	Jin, Z., B. Zhu, X. Chang, Z. Xu, Q. Zhang, and F. Tang, 2004, 成都金沙遗址铜器研究 Chengdu Jinsha yizhi tongqi yanjiu, Wenwu, (7), 76-88.
Jinsha	0.7253	22.149	16.064	42.304	1.91	Jin, Z., B. Zhu, X. Chang, Z. Xu, Q. Zhang, and F. Tang, 2004, 成都金沙遗址铜器研究 Chengdu Jinsha yizhi tongqi yanjiu, Wenwu, (7), 76-88.
Jinsha	0.7136	22.624	16.144	43.426	1.9194	Jin, Z., B. Zhu, X. Chang, Z. Xu, Q. Zhang, and F. Tang, 2004, 成都金沙遗址铜器研究 Chengdu Jinsha yizhi tongqi yanjiu, Wenwu, (7), 76-88.
Jinsha	0.7064	23.131	16.339	44.229	1.9121	Jin, Z., B. Zhu, X. Chang, Z. Xu, Q. Zhang, and F. Tang, 2004, 成都金沙遗址铜器研究 Chengdu Jinsha yizhi tongqi yanjiu, Wenwu, (7), 76-88.
Jinsha	0.87	17.781	15.47	38.102	2.1428	Jin, Z., B. Zhu, X. Chang, Z. Xu, Q. Zhang, and F. Tang, 2004, 成都金沙遗址铜器研究 Chengdu Jinsha yizhi tongqi yanjiu, Wenwu, (7), 76-88.
Jinsha	0.717	22.438	16.088	43.114	1.9215	Jin, Z., B. Zhu, X. Chang, Z. Xu, Q. Zhang, and F. Tang, 2004, 成都金沙遗址铜器研究 Chengdu Jinsha yizhi tongqi yanjiu, Wenwu, (7), 76-88.
Jinsha	0.6907	23.699	16.369	43.815	1.8488	Jin, Z., B. Zhu, X. Chang, Z. Xu, Q. Zhang, and F. Tang, 2004, 成都金沙遗址铜器研究 Chengdu Jinsha yizhi tongqi yanjiu, Wenwu, (7), 76-88.
Jinsha	0.8091	19.504	15.78	39.836	2.0425	Jin, Z., B. Zhu, X. Chang, Z. Xu, Q. Zhang, and F. Tang, 2004, 成都金沙遗址铜器研究 Chengdu Jinsha yizhi tongqi yanjiu, Wenwu, (7), 76-88.
Jinsha	0.8967	17.125	15.357	37.287	2.1773	Jin, Z., B. Zhu, X. Chang, Z. Xu, Q. Zhang, and F. Tang, 2004, 成都金沙遗址铜器研究 Chengdu Jinsha yizhi tongqi yanjiu, Wenwu, (7), 76-88.
Jinsha	0.8718	18.129	15.805	38.767	2.1384	Jin, Z., B. Zhu, X. Chang, Z. Xu, Q. Zhang, and F. Tang, 2004, 成都金沙遗址铜器研究 Chengdu Jinsha yizhi tongqi yanjiu, Wenwu, (7), 76-88.
Jinsha	0.8486	18.536	15.729	38.852	2.0961	Jin, Z., B. Zhu, X. Chang, Z. Xu, Q. Zhang, and F. Tang, 2004, 成都金沙遗址铜器研究 Chengdu Jinsha yizhi tongqi yanjiu, Wenwu, (7), 76-88.
Jinsha	0.8457	18.61	15.738	39.041	2.0979	Jin, Z., B. Zhu, X. Chang, Z. Xu, Q. Zhang, and F. Tang, 2004, 成都金沙遗址铜器研究 Chengdu Jinsha yizhi tongqi yanjiu, Wenwu, (7), 76-88.
Jinsha	0.727	22.337	16.24	42.594	1.9069	Jin, Z., B. Zhu, X. Chang, Z. Xu, Q. Zhang, and F. Tang, 2004, 成都金沙遗址铜器研究 Chengdu Jinsha yizhi tongqi yanjiu, Wenwu, (7), 76-88.
Jinsha	0.8512	18.318	15.593	38.526	2.1032	Jin, Z., B. Zhu, X. Chang, Z. Xu, Q. Zhang, and F. Tang, 2004, 成都金沙遗址铜器研究 Chengdu Jinsha yizhi tongqi yanjiu, Wenwu, (7), 76-88.
Jinsha	0.8913	17.281	15.403	37.671	2.1799	Jin, Z., B. Zhu, X. Chang, Z. Xu, Q. Zhang, and F. Tang, 2004, 成都金沙遗址铜器研究 Chengdu Jinsha yizhi tongqi yanjiu, Wenwu, (7), 76-88.
Jin State	0.8811	17.666	15.566	38.0579	2.1543	Shangzhou Archaeology of Beijing University, 2000, 天马-曲村(1980-1989) Tianma-qucun (1980-1989): Beijing, Science press.
Jin State	0.8759	17.793	15.585	38.2016	2.147	Shangzhou Archaeology of Beijing University, 2000, 天马-曲村(1980-1989) Tianma-qucun (1980-1989): Beijing, Science press.
Jin State	0.855	18.269	15.62	38.7102	2.1189	Shangzhou Archaeology of Beijing University, 2000, 天马-曲村(1980-1989) Tianma-qucun (1980-1989): Beijing, Science press.
Jin State	0.8798	17.68	15.555	38.0668	2.1531	Shangzhou Archaeology of Beijing University, 2000, 天马-曲村(1980-1989) Tianma-qucun (1980-1989): Beijing, Science press.
Jin State	0.8759	17.765	15.56	38.1343	2.1466	Shangzhou Archaeology of Beijing University, 2000, 天马-曲村(1980-1989) Tianma-qucun (1980-1989): Beijing, Science press.
Jin State	0.8893	17.477	15.542	37.8727	2.167	Shangzhou Archaeology of Beijing University, 2000, 天马-曲村(1980-1989) Tianma-qucun (1980-1989): Beijing, Science press.
Jin State	0.877	17.747	15.564	38.1206	2.148	Shangzhou Archaeology of Beijing University, 2000, 天马-曲村(1980-1989) Tianma-qucun (1980-1989): Beijing, Science press.
Jin State	0.8821	17.617	15.54	37.8642	2.1493	Shangzhou Archaeology of Beijing University, 2000, 天马-曲村(1980-1989) Tianma-qucun (1980-1989): Beijing, Science press.
Jin State	0.8875	17.531	15.559	37.9599	2.1653	Shangzhou Archaeology of Beijing University, 2000, 天马-曲村(1980-1989) Tianma-qucun (1980-1989): Beijing, Science press.
Jin State	0.8467	18.489	15.657	38.6365	2.0897	Shangzhou Archaeology of Beijing University, 2000, 天马-曲村(1980-1989) Tianma-qucun (1980-1989): Beijing, Science press.
Jin State	0.8782	17.787	15.621	38.3203	2.1544	Shangzhou Archaeology of Beijing University, 2000, 天马-曲村(1980-1989) Tianma-qucun (1980-1989): Beijing, Science press.
Jin State	0.8875	17.52	15.549	37.9343	2.1652	Shangzhou Archaeology of Beijing University, 2000, 天马-曲村(1980-1989) Tianma-qucun (1980-1989): Beijing, Science press.
Jin State	0.8824	17.58	15.513	37.8902	2.1553	Shangzhou Archaeology of Beijing University, 2000, 天马-曲村(1980-1989) Tianma-qucun (1980-1989): Beijing, Science press.
Jin State	0.8881	17.543	15.58	38.028	2.1677	Shangzhou Archaeology of Beijing University, 2000, 天马-曲村(1980-1989) Tianma-qucun (1980-1989): Beijing, Science press.
Jin State	0.8868	17.498	15.517	37.8272	2.1618	Shangzhou Archaeology of Beijing University, 2000, 天马-曲村(1980-1989) Tianma-qucun (1980-1989): Beijing, Science press.
Jin State	0.8874	17.505	15.534	37.8791	2.1639	Shangzhou Archaeology of Beijing University, 2000, 天马-曲村(1980-1989) Tianma-qucun (1980-1989): Beijing, Science press.
Jin State	0.8871	17.512	15.535	37.8907	2.1637	Shangzhou Archaeology of Beijing University, 2000, 天马-曲村(1980-1989) Tianma-qucun (1980-1989): Beijing, Science press.
Jin State	0.8871	17.535	15.555	37.9563	2.1646	Shangzhou Archaeology of Beijing University, 2000, 天马-曲村(1980-1989) Tianma-qucun (1980-1989): Beijing, Science press.
Jin State	0.8873	17.473	15.504	37.7889	2.1627	Shangzhou Archaeology of Beijing University, 2000, 天马-曲村(1980-1989) Tianma-qucun (1980-1989): Beijing, Science press.
Jin State	0.8841	17.63	15.587	38.102	2.1612	Shangzhou Archaeology of Beijing University, 2000, 天马-曲村(1980-1989) Tianma-qucun (1980-1989): Beijing, Science press.
Jin State	0.8893	17.471	15.537	37.8614	2.1671	Shangzhou Archaeology of Beijing University, 2000, 天马-曲村(1980-1989) Tianma-qucun (1980-1989): Beijing, Science press.
Jin State	0.8905	17.425	15.517	37.7757	2.1679	Shangzhou Archaeology of Beijing University, 2000, 天马-曲村(1980-1989) Tianma-qucun (1980-1989): Beijing, Science press.
Jin State	0.8825	17.612	15.543	37.975	2.1562	Shangzhou Archaeology of Beijing University, 2000, 天马-曲村(1980-1989) Tianma-qucun (1980-1989): Beijing, Science press.
Jin State	0.8854	17.563	15.55	37.9607	2.1614	Shangzhou Archaeology of Beijing University, 2000, 天马-曲村(1980-1989) Tianma-qucun (1980-1989): Beijing, Science press.
Jin State	0.8904	17.449	15.537	37.8416	2.1687	Shangzhou Archaeology of Beijing University, 2000, 天马-曲村(1980-1989) Tianma-qucun (1980-1989): Beijing, Science press.
Jin State	0.889	17.446	15.509	37.7845	2.1658	Shangzhou Archaeology of Beijing University, 2000, 天马-曲村(1980-1989) Tianma-qucun (1980-1989): Beijing, Science press.
Jin State	0.889	17.463	15.525	37.8318	2.1664	Shangzhou Archaeology of Beijing University, 2000, 天马-曲村(1980-1989) Tianma-qucun (1980-1989): Beijing, Science press.
Jin State	0.89	17.428	15.511	37.7804	2.1678	Shangzhou Archaeology of Beijing University, 2000, 天马-曲村(1980-1989) Tianma-qucun (1980-1989): Beijing, Science press.
Jin State	0.8739	17.797	15.553	38.0785	2.1396	Shangzhou Archaeology of Beijing University, 2000, 天马-曲村(1980-1989) Tianma-qucun (1980-1989): Beijing, Science press.
Jin State	0.8775	17.775	15.598	38.1949	2.1488	Shangzhou Archaeology of Beijing University, 2000, 天马-曲村(1980-1989) Tianma-qucun (1980-1989): Beijing, Science press.
Jin State	0.8768	17.751	15.564	38.1007	2.1464	Shangzhou Archaeology of Beijing University, 2000, 天马-曲村(1980-1989) Tianma-qucun (1980-1989): Beijing, Science press.
Jin State	0.8866	17.524	15.537	37.8851	2.1619	Shangzhou Archaeology of Beijing University, 2000, 天马-曲村(1980-1989) Tianma-qucun (1980-1989): Beijing, Science press.
Jin State	0.8865	17.516	15.528	37.8748	2.1623	Shangzhou Archaeology of Beijing University, 2000, 天马-曲村(1980-1989) Tianma-qucun (1980-1989): Beijing, Science press.
Jin State	0.8891	17.418	15.486	37.6873	2.1637	Shangzhou Archaeology of Beijing University, 2000, 天马-曲村(1980-1989) Tianma-qucun (1980-1989): Beijing, Science press.
Jin State	0.8552	18.268	15.623	38.5838	2.1121	Shangzhou Archaeology of Beijing University, 2000, 天马-曲村(1980-1989) Tianma-qucun (1980-1989): Beijing, Science press.
Jin State	0.8891	17.459	15.523	37.8144	2.1659	Shangzhou Archaeology of Beijing University, 2000, 天马-曲村(1980-1989) Tianma-qucun (1980-1989): Beijing, Science press.
Jin State	0.8861	17.522	15.526	37.8703	2.1613	Shangzhou Archaeology of Beijing University, 2000, 天马-曲村(1980-1989) Tianma-qucun (1980-1989): Beijing, Science press.
Jin State	0.8853	17.537	15.526	37.8887	2.1605	Shangzhou Archaeology of Beijing University, 2000, 天马-曲村(1980-1989) Tianma-qucun (1980-1989): Beijing, Science press.
Jin State	0.8893	17.446	15.515	37.788	2.166	Shangzhou Archaeology of Beijing University, 2000, 天马-曲村(1980-1989) Tianma-qucun (1980-1989): Beijing, Science press.
Jin State	0.7442	21.488	15.991	41.7147	1.9413	Shangzhou Archaeology of Beijing University, 2000, 天马-曲村(1980-1989) Tianma-qucun (1980-1989): Beijing, Science press.
Jin State	0.8873	17.505	15.532	37.8721	2.1635	Shangzhou Archaeology of Beijing University, 2000, 天马-曲村(1980-1989) Tianma-qucun (1980-1989): Beijing, Science press.
Jin State	0.86	18.163	15.62	38.4656	2.1178	Shangzhou Archaeology of Beijing University, 2000, 天马-曲村(1980-1989) Tianma-qucun (1980-1989): Beijing, Science press.
Jin State	0.8583	18.183	15.606	38.528	2.1189	Shangzhou Archaeology of Beijing University, 2000, 天马-曲村(1980-1989) Tianma-qucun (1980-1989): Beijing, Science press.
Jin State	0.8878	17.491	15.528	37.868	2.165	Shangzhou Archaeology of Beijing University, 2000, 天马-曲村(1980-1989) Tianma-qucun (1980-1989): Beijing, Science press.
Jin State	0.8698	17.894	15.564	38.2592	2.1381	Shangzhou Archaeology of Beijing University, 2000, 天马-曲村(1980-1989) Tianma-qucun (1980-1989): Beijing, Science press.
Jin State	0.8892	17.467	15.532	37.8405	2.1664	Shangzhou Archaeology of Beijing University, 2000, 天马-曲村(1980-1989) Tianma-qucun (1980-1989): Beijing, Science press.
Jin State	0.8901	17.444	15.527	37.8186	2.168	Shangzhou Archaeology of Beijing University, 2000, 天马-曲村(1980-1989) Tianma-qucun (1980-1989): Beijing, Science press.
Jin State	0.8972	17.249	15.476	37.5114	2.1747	Shangzhou Archaeology of Beijing University, 2000, 天马-曲村(1980-1989) Tianma-qucun (1980-1989): Beijing, Science press.
Jin State	0.885	17.55	15.532	37.8957	2.1593	Shangzhou Archaeology of Beijing University, 2000, 天马-曲村(1980-1989) Tianma-qucun (1980-1989): Beijing, Science press.
Jin State	0.8888	17.462	15.52	37.8	2.1647	Shangzhou Archaeology of Beijing University, 2000, 天马-曲村(1980-1989) Tianma-qucun (1980-1989): Beijing, Science press.
Jin State	0.8895	17.446	15.518	37.7863	2.1659	Shangzhou Archaeology of Beijing University, 2000, 天马-曲村(1980-1989) Tianma-qucun (1980-1989): Beijing, Science press.
Jin State	0.7528	21.162	15.931	41.2786	1.9506	Shangzhou Archaeology of Beijing University, 2000, 天马-曲村(1980-1989) Tianma-qucun (1980-1989): Beijing, Science press.
Jin State	0.89	17.456	15.536	37.8429	2.1679	Shangzhou Archaeology of Beijing University, 2000, 天马-曲村(1980-1989) Tianma-qucun (1980-1989): Beijing, Science press.
Jin State	0.8671	17.947	15.562	38.2594	2.1318	Shangzhou Archaeology of Beijing University, 2000, 天马-曲村(1980-1989) Tianma-qucun (1980-1989): Beijing, Science press.
Jin State	0.782	20.256	15.84	40.5444	2.0016	Shangzhou Archaeology of Beijing University, 2000, 天马-曲村(1980-1989) Tianma-qucun (1980-1989): Beijing, Science press.
Jin State	0.8489	18.585	15.777	38.9727	2.097	Shangzhou Archaeology of Beijing University, 2000, 天马-曲村(1980-1989) Tianma-qucun (1980-1989): Beijing, Science press.
Jin State	0.8651	18.023	15.592	38.3259	2.1265	Shangzhou Archaeology of Beijing University, 2000, 天马-曲村(1980-1989) Tianma-qucun (1980-1989): Beijing, Science press.
Jin State	0.8649	18.015	15.581	38.2765	2.1247	Shangzhou Archaeology of Beijing University, 2000, 天马-曲村(1980-1989) Tianma-qucun (1980-1989): Beijing, Science press.
Jin State	0.8496	18.364	15.602	38.5093	2.097	Shangzhou Archaeology of Beijing University, 2000, 天马-曲村(1980-1989) Tianma-qucun (1980-1989): Beijing, Science press.
Jin State	0.8876	17.496	15.529	37.8491	2.1633	Shangzhou Archaeology of Beijing University, 2000, 天马-曲村(1980-1989) Tianma-qucun (1980-1989): Beijing, Science press.
Jin State	0.8901	17.458	15.539	37.8577	2.1685	Shangzhou Archaeology of Beijing University, 2000, 天马-曲村(1980-1989) Tianma-qucun (1980-1989): Beijing, Science press.
Jin State	0.856	18.284	15.651	38.6268	2.1126	Shangzhou Archaeology of Beijing University, 2000, 天马-曲村(1980-1989) Tianma-qucun (1980-1989): Beijing, Science press.
Jin State	0.865	18.051	15.614	38.3656	2.1254	Shangzhou Archaeology of Beijing University, 2000, 天马-曲村(1980-1989) Tianma-qucun (1980-1989): Beijing, Science press.
Jin State	0.8661	17.989	15.58	38.3543	2.1321	Shangzhou Archaeology of Beijing University, 2000, 天马-曲村(1980-1989) Tianma-qucun (1980-1989): Beijing, Science press.
Jin State	0.8503	18.5	15.731	38.8389	2.0994	Shangzhou Archaeology of Beijing University, 2000, 天马-曲村(1980-1989) Tianma-qucun (1980-1989): Beijing, Science press.
Jin State	0.8711	17.831	15.533	38.071	2.1351	Shangzhou Archaeology of Beijing University, 2000, 天马-曲村(1980-1989) Tianma-qucun (1980-1989): Beijing, Science press.
Jin State	0.8651	18.013	15.583	38.2938	2.1259	Shangzhou Archaeology of Beijing University, 2000, 天马-曲村(1980-1989) Tianma-qucun (1980-1989): Beijing, Science press.
Jin State	0.8564	18.243	15.623	38.438	2.107	Shangzhou Archaeology of Beijing University, 2000, 天马-曲村(1980-1989) Tianma-qucun (1980-1989): Beijing, Science press.
Jin State	0.8659	17.971	15.561	38.2117	2.1263	Shangzhou Archaeology of Beijing University, 2000, 天马-曲村(1980-1989) Tianma-qucun (1980-1989): Beijing, Science press.
Jin State	0.8649	18.006	15.573	38.2573	2.1247	Shangzhou Archaeology of Beijing University, 2000, 天马-曲村(1980-1989) Tianma-qucun (1980-1989): Beijing, Science press.
Jin State	0.864	18.057	15.601	38.3874	2.1259	Shangzhou Archaeology of Beijing University, 2000, 天马-曲村(1980-1989) Tianma-qucun (1980-1989): Beijing, Science press.
Jin State	0.845155	17.8375	15.0764	37.3464	2.09365	Shangzhou Archaeology of Beijing University, 2000, 天马-曲村(1980-1989) Tianma-qucun (1980-1989): Beijing, Science press.
Jin State	0.871105	17.8846	15.5793	38.1992	2.13587	Shangzhou Archaeology of Beijing University, 2000, 天马-曲村(1980-1989) Tianma-qucun (1980-1989): Beijing, Science press.
Jin State	0.849404	18.0967	15.3714	37.9255	2.09555	Shangzhou Archaeology of Beijing University, 2000, 天马-曲村(1980-1989) Tianma-qucun (1980-1989): Beijing, Science press.
Jin State	0.879064	17.6235	15.49	37.8669	2.14899	Shangzhou Archaeology of Beijing University, 2000, 天马-曲村(1980-1989) Tianma-qucun (1980-1989): Beijing, Science press.
Jin State	0.849647	18.4405	15.6738	38.5859	2.0923	Shangzhou Archaeology of Beijing University, 2000, 天马-曲村(1980-1989) Tianma-qucun (1980-1989): Beijing, Science press.
Jin State	0.863905	17.4627	15.0932	37.1117	2.12418	Shangzhou Archaeology of Beijing University, 2000, 天马-曲村(1980-1989) Tianma-qucun (1980-1989): Beijing, Science press.
Jin State	0.865201	17.6458	15.2675	37.5128	2.1259	Shangzhou Archaeology of Beijing University, 2000, 天马-曲村(1980-1989) Tianma-qucun (1980-1989): Beijing, Science press.
Jin State	0.882816	15.7079	13.8684	33.8485	2.15476	Shangzhou Archaeology of Beijing University, 2000, 天马-曲村(1980-1989) Tianma-qucun (1980-1989): Beijing, Science press.
Jin State	0.857515	16.9327	14.5201	35.7491	2.11186	Shangzhou Archaeology of Beijing University, 2000, 天马-曲村(1980-1989) Tianma-qucun (1980-1989): Beijing, Science press.
Jin State	0.869342	17.9139	15.5743	38.2531	2.1354	Shangzhou Archaeology of Beijing University, 2000, 天马-曲村(1980-1989) Tianma-qucun (1980-1989): Beijing, Science press.
Jin State	0.864496	18.0068	15.5663	38.2983	2.12684	Shangzhou Archaeology of Beijing University, 2000, 天马-曲村(1980-1989) Tianma-qucun (1980-1989): Beijing, Science press.
Jin State	0.863807	18.0393	15.5812	38.3438	2.12569	Shangzhou Archaeology of Beijing University, 2000, 天马-曲村(1980-1989) Tianma-qucun (1980-1989): Beijing, Science press.
Jin State	0.860987	18.0682	15.5568	38.2767	2.11854	Shangzhou Archaeology of Beijing University, 2000, 天马-曲村(1980-1989) Tianma-qucun (1980-1989): Beijing, Science press.
Jin State	0.861261	18.0203	15.5216	38.1763	2.11835	Shangzhou Archaeology of Beijing University, 2000, 天马-曲村(1980-1989) Tianma-qucun (1980-1989): Beijing, Science press.
Jin State	0.859614	17.9454	15.4261	38.0113	2.11639	Shangzhou Archaeology of Beijing University, 2000, 天马-曲村(1980-1989) Tianma-qucun (1980-1989): Beijing, Science press.
Jin State	0.85771	18.2057	15.6152	38.4612	2.1126	Shangzhou Archaeology of Beijing University, 2000, 天马-曲村(1980-1989) Tianma-qucun (1980-1989): Beijing, Science press.
Jin State	0.854757	18.1723	15.533	38.3586	2.11091	Shangzhou Archaeology of Beijing University, 2000, 天马-曲村(1980-1989) Tianma-qucun (1980-1989): Beijing, Science press.
Jin State	0.861745	17.2258	14.8447	36.5163	2.11981	Shangzhou Archaeology of Beijing University, 2000, 天马-曲村(1980-1989) Tianma-qucun (1980-1989): Beijing, Science press.
Jin State	0.85808	17.7891	15.2621	37.5203	2.1111	Shangzhou Archaeology of Beijing University, 2000, 天马-曲村(1980-1989) Tianma-qucun (1980-1989): Beijing, Science press.
Jin State	0.868579	17.8546	15.5076	38.0464	2.1309	Shangzhou Archaeology of Beijing University, 2000, 天马-曲村(1980-1989) Tianma-qucun (1980-1989): Beijing, Science press.
Jin State	0.86083	18.08	15.5641	38.2093	2.11346	Shangzhou Archaeology of Beijing University, 2000, 天马-曲村(1980-1989) Tianma-qucun (1980-1989): Beijing, Science press.
Jin State	0.867692	17.9359	15.5612	38.2716	2.1338	Shangzhou Archaeology of Beijing University, 2000, 天马-曲村(1980-1989) Tianma-qucun (1980-1989): Beijing, Science press.
Jin State	0.866401	18.0707	15.6566	38.4831	2.12959	Shangzhou Archaeology of Beijing University, 2000, 天马-曲村(1980-1989) Tianma-qucun (1980-1989): Beijing, Science press.
Jin State	0.888454	17.4625	15.5148	37.7775	2.16334	Shangzhou Archaeology of Beijing University, 2000, 天马-曲村(1980-1989) Tianma-qucun (1980-1989): Beijing, Science press.
Jin State	0.864532	18.006	15.5665	38.2261	2.12305	Shangzhou Archaeology of Beijing University, 2000, 天马-曲村(1980-1989) Tianma-qucun (1980-1989): Beijing, Science press.
Tanheli_Gaoshaji	0.733403	21.962	16.107	42.649	1.94195	Ma, J., 2015, 湖南出土商周青铜器的科学分析与研究 Hunan chutu shangzhou qingtongqi de kexue fenxi yu yanjiu, University of Science and Technology China, Hefei.
Tanheli_Gaoshaji	0.825844	18.96	15.658	39.178	2.06635	Ma, J., 2015, 湖南出土商周青铜器的科学分析与研究 Hunan chutu shangzhou qingtongqi de kexue fenxi yu yanjiu, University of Science and Technology China, Hefei.
Tanheli_Gaoshaji	0.880866	17.602	15.505	37.842	2.14987	Ma, J., 2015, 湖南出土商周青铜器的科学分析与研究 Hunan chutu shangzhou qingtongqi de kexue fenxi yu yanjiu, University of Science and Technology China, Hefei.
Tanheli_Gaoshaji	0.864629	17.958	15.527	38.069	2.11989	Ma, J., 2015, 湖南出土商周青铜器的科学分析与研究 Hunan chutu shangzhou qingtongqi de kexue fenxi yu yanjiu, University of Science and Technology China, Hefei.
Tanheli_Gaoshaji	0.855777	18.194	15.57	38.332	2.10685	Ma, J., 2015, 湖南出土商周青铜器的科学分析与研究 Hunan chutu shangzhou qingtongqi de kexue fenxi yu yanjiu, University of Science and Technology China, Hefei.
Tanheli_Gaoshaji	0.819465	19.132	15.678	39.29	2.05363	Ma, J., 2015, 湖南出土商周青铜器的科学分析与研究 Hunan chutu shangzhou qingtongqi de kexue fenxi yu yanjiu, University of Science and Technology China, Hefei.
Tanheli_Gaoshaji	0.855501	18.18	15.553	38.282	2.10572	Ma, J., 2015, 湖南出土商周青铜器的科学分析与研究 Hunan chutu shangzhou qingtongqi de kexue fenxi yu yanjiu, University of Science and Technology China, Hefei.
Tanheli_Gaoshaji	0.752482	21.154	15.918	41.257	1.95032	Ma, J., 2015, 湖南出土商周青铜器的科学分析与研究 Hunan chutu shangzhou qingtongqi de kexue fenxi yu yanjiu, University of Science and Technology China, Hefei.
Tanheli_Gaoshaji	0.759968	21.068	16.011	41.202	1.95567	Ma, J., 2015, 湖南出土商周青铜器的科学分析与研究 Hunan chutu shangzhou qingtongqi de kexue fenxi yu yanjiu, University of Science and Technology China, Hefei.
Tanheli_Gaoshaji	0.828522	18.912	15.669	39.133	2.06922	Ma, J., 2015, 湖南出土商周青铜器的科学分析与研究 Hunan chutu shangzhou qingtongqi de kexue fenxi yu yanjiu, University of Science and Technology China, Hefei.
Tanheli_Gaoshaji	0.860598	18.07	15.551	38.227	2.1155	Ma, J., 2015, 湖南出土商周青铜器的科学分析与研究 Hunan chutu shangzhou qingtongqi de kexue fenxi yu yanjiu, University of Science and Technology China, Hefei.
Tanheli_Gaoshaji	0.86354	17.998	15.542	38.268	2.12624	Ma, J., 2015, 湖南出土商周青铜器的科学分析与研究 Hunan chutu shangzhou qingtongqi de kexue fenxi yu yanjiu, University of Science and Technology China, Hefei.
Tanheli_Gaoshaji	0.798671	19.719	15.749	39.885	2.02267	Ma, J., 2015, 湖南出土商周青铜器的科学分析与研究 Hunan chutu shangzhou qingtongqi de kexue fenxi yu yanjiu, University of Science and Technology China, Hefei.
Tanheli_Gaoshaji	0.725268	22.087	16.019	42.126	1.90728	Ma, J., 2015, 湖南出土商周青铜器的科学分析与研究 Hunan chutu shangzhou qingtongqi de kexue fenxi yu yanjiu, University of Science and Technology China, Hefei.
Tanheli_Gaoshaji	0.857821	18.118	15.542	38.272	2.11237	Ma, J., 2015, 湖南出土商周青铜器的科学分析与研究 Hunan chutu shangzhou qingtongqi de kexue fenxi yu yanjiu, University of Science and Technology China, Hefei.
Tanheli_Gaoshaji	0.886058	17.465	15.475	38.109	2.18202	Ma, J., 2015, 湖南出土商周青铜器的科学分析与研究 Hunan chutu shangzhou qingtongqi de kexue fenxi yu yanjiu, University of Science and Technology China, Hefei.
Tanheli_Gaoshaji	0.832721	18.783	15.641	39.012	2.07698	Ma, J., 2015, 湖南出土商周青铜器的科学分析与研究 Hunan chutu shangzhou qingtongqi de kexue fenxi yu yanjiu, University of Science and Technology China, Hefei.
Tanheli_Gaoshaji	0.865924	17.945	15.539	38.193	2.12834	Ma, J., 2015, 湖南出土商周青铜器的科学分析与研究 Hunan chutu shangzhou qingtongqi de kexue fenxi yu yanjiu, University of Science and Technology China, Hefei.
Tanheli_Gaoshaji	0.88391	17.495	15.464	38.058	2.17536	Ma, J., 2015, 湖南出土商周青铜器的科学分析与研究 Hunan chutu shangzhou qingtongqi de kexue fenxi yu yanjiu, University of Science and Technology China, Hefei.
Tanheli_Gaoshaji	0.904003	17.063	15.425	37.952	2.22423	Ma, J., 2015, 湖南出土商周青铜器的科学分析与研究 Hunan chutu shangzhou qingtongqi de kexue fenxi yu yanjiu, University of Science and Technology China, Hefei.
Tanheli_Gaoshaji	0.883153	17.57	15.517	37.852	2.15435	Ma, J., 2015, 湖南出土商周青铜器的科学分析与研究 Hunan chutu shangzhou qingtongqi de kexue fenxi yu yanjiu, University of Science and Technology China, Hefei.
Tanheli_Gaoshaji	0.895527	17.258	15.455	37.905	2.19637	Ma, J., 2015, 湖南出土商周青铜器的科学分析与研究 Hunan chutu shangzhou qingtongqi de kexue fenxi yu yanjiu, University of Science and Technology China, Hefei.
Tanheli_Gaoshaji	0.885	17.513	15.499	37.798	2.15828	Ma, J., 2015, 湖南出土商周青铜器的科学分析与研究 Hunan chutu shangzhou qingtongqi de kexue fenxi yu yanjiu, University of Science and Technology China, Hefei.
Tanheli_Gaoshaji	0.865774	17.992	15.577	38.376	2.13295	Ma, J., 2015, 湖南出土商周青铜器的科学分析与研究 Hunan chutu shangzhou qingtongqi de kexue fenxi yu yanjiu, University of Science and Technology China, Hefei.
Tanheli_Gaoshaji	0.787846	20.075	15.816	40.084	1.99671	Ma, J., 2015, 湖南出土商周青铜器的科学分析与研究 Hunan chutu shangzhou qingtongqi de kexue fenxi yu yanjiu, University of Science and Technology China, Hefei.
Tanheli_Gaoshaji	0.840629	18.573	15.613	38.742	2.08593	Ma, J., 2015, 湖南出土商周青铜器的科学分析与研究 Hunan chutu shangzhou qingtongqi de kexue fenxi yu yanjiu, University of Science and Technology China, Hefei.
Tanheli_Gaoshaji	0.848915	18.473	15.682	38.783	2.09944	Ma, J., 2015, 湖南出土商周青铜器的科学分析与研究 Hunan chutu shangzhou qingtongqi de kexue fenxi yu yanjiu, University of Science and Technology China, Hefei.
Tanheli_Gaoshaji	0.844458	18.593	15.701	38.918	2.09315	Ma, J., 2015, 湖南出土商周青铜器的科学分析与研究 Hunan chutu shangzhou qingtongqi de kexue fenxi yu yanjiu, University of Science and Technology China, Hefei.
Tanheli_Gaoshaji	0.869636	17.85	15.523	38.091	2.13395	Ma, J., 2015, 湖南出土商周青铜器的科学分析与研究 Hunan chutu shangzhou qingtongqi de kexue fenxi yu yanjiu, University of Science and Technology China, Hefei.
Tanheli_Gaoshaji	0.864915	17.959	15.533	38.202	2.12718	Ma, J., 2015, 湖南出土商周青铜器的科学分析与研究 Hunan chutu shangzhou qingtongqi de kexue fenxi yu yanjiu, University of Science and Technology China, Hefei.
Tanheli_Gaoshaji	0.872716	17.787	15.523	38.044	2.13887	Ma, J., 2015, 湖南出土商周青铜器的科学分析与研究 Hunan chutu shangzhou qingtongqi de kexue fenxi yu yanjiu, University of Science and Technology China, Hefei.
Tanheli_Gaoshaji	0.876271	17.7	15.51	37.93	2.14294	Ma, J., 2015, 湖南出土商周青铜器的科学分析与研究 Hunan chutu shangzhou qingtongqi de kexue fenxi yu yanjiu, University of Science and Technology China, Hefei.
Tanheli_Gaoshaji	0.865098	17.939	15.519	38.18	2.12832	Ma, J., 2015, 湖南出土商周青铜器的科学分析与研究 Hunan chutu shangzhou qingtongqi de kexue fenxi yu yanjiu, University of Science and Technology China, Hefei.
Tanheli_Gaoshaji	0.855836	18.25	15.619	38.51	2.11014	Ma, J., 2015, 湖南出土商周青铜器的科学分析与研究 Hunan chutu shangzhou qingtongqi de kexue fenxi yu yanjiu, University of Science and Technology China, Hefei.
Tanheli_Gaoshaji	0.842991	18.604	15.683	38.869	2.08928	Ma, J., 2015, 湖南出土商周青铜器的科学分析与研究 Hunan chutu shangzhou qingtongqi de kexue fenxi yu yanjiu, University of Science and Technology China, Hefei.
Tanheli_Gaoshaji	0.843137	18.564	15.652	38.776	2.08877	Ma, J., 2015, 湖南出土商周青铜器的科学分析与研究 Hunan chutu shangzhou qingtongqi de kexue fenxi yu yanjiu, University of Science and Technology China, Hefei.
Tanheli_Gaoshaji	0.84314	18.609	15.69	38.887	2.08969	Ma, J., 2015, 湖南出土商周青铜器的科学分析与研究 Hunan chutu shangzhou qingtongqi de kexue fenxi yu yanjiu, University of Science and Technology China, Hefei.
Tanheli_Gaoshaji	0.843362	18.629	15.711	38.965	2.09163	Ma, J., 2015, 湖南出土商周青铜器的科学分析与研究 Hunan chutu shangzhou qingtongqi de kexue fenxi yu yanjiu, University of Science and Technology China, Hefei.
Tanheli_Gaoshaji	0.843055	18.618	15.696	38.915	2.09018	Ma, J., 2015, 湖南出土商周青铜器的科学分析与研究 Hunan chutu shangzhou qingtongqi de kexue fenxi yu yanjiu, University of Science and Technology China, Hefei.
Tanheli_Gaoshaji	0.861914	18.054	15.561	38.245	2.11837	Ma, J., 2015, 湖南出土商周青铜器的科学分析与研究 Hunan chutu shangzhou qingtongqi de kexue fenxi yu yanjiu, University of Science and Technology China, Hefei.
Tanheli_Gaoshaji	0.860604	18.078	15.558	38.302	2.11871	Ma, J., 2015, 湖南出土商周青铜器的科学分析与研究 Hunan chutu shangzhou qingtongqi de kexue fenxi yu yanjiu, University of Science and Technology China, Hefei.
Tanheli_Gaoshaji	0.86373	18.001	15.548	38.258	2.12533	Ma, J., 2015, 湖南出土商周青铜器的科学分析与研究 Hunan chutu shangzhou qingtongqi de kexue fenxi yu yanjiu, University of Science and Technology China, Hefei.
Tanheli_Gaoshaji	0.891309	17.444	15.548	37.885	2.17181	Ma, J., 2015, 湖南出土商周青铜器的科学分析与研究 Hunan chutu shangzhou qingtongqi de kexue fenxi yu yanjiu, University of Science and Technology China, Hefei.
Tanheli_Gaoshaji	0.888972	17.482	15.541	37.882	2.16691	Ma, J., 2015, 湖南出土商周青铜器的科学分析与研究 Hunan chutu shangzhou qingtongqi de kexue fenxi yu yanjiu, University of Science and Technology China, Hefei.
Tanheli_Gaoshaji	0.870824	17.929	15.613	38.35	2.13899	Ma, J., 2015, 湖南出土商周青铜器的科学分析与研究 Hunan chutu shangzhou qingtongqi de kexue fenxi yu yanjiu, University of Science and Technology China, Hefei.
Tanheli_Gaoshaji	0.867194	17.951	15.567	38.281	2.13253	Ma, J., 2015, 湖南出土商周青铜器的科学分析与研究 Hunan chutu shangzhou qingtongqi de kexue fenxi yu yanjiu, University of Science and Technology China, Hefei.
Tanheli_Gaoshaji	0.843305	18.552	15.645	38.889	2.09622	Ma, J., 2015, 湖南出土商周青铜器的科学分析与研究 Hunan chutu shangzhou qingtongqi de kexue fenxi yu yanjiu, University of Science and Technology China, Hefei.
Tanheli_Gaoshaji	0.846611	18.502	15.664	38.891	2.10199	Ma, J., 2015, 湖南出土商周青铜器的科学分析与研究 Hunan chutu shangzhou qingtongqi de kexue fenxi yu yanjiu, University of Science and Technology China, Hefei.
Tanheli_Gaoshaji	0.865903	17.987	15.575	38.354	2.13232	Ma, J., 2015, 湖南出土商周青铜器的科学分析与研究 Hunan chutu shangzhou qingtongqi de kexue fenxi yu yanjiu, University of Science and Technology China, Hefei.
Tanheli_Gaoshaji	0.843975	18.638	15.73	39.041	2.0947	Ma, J., 2015, 湖南出土商周青铜器的科学分析与研究 Hunan chutu shangzhou qingtongqi de kexue fenxi yu yanjiu, University of Science and Technology China, Hefei.
Tanheli_Gaoshaji	0.84381	18.644	15.732	39.048	2.0944	Ma, J., 2015, 湖南出土商周青铜器的科学分析与研究 Hunan chutu shangzhou qingtongqi de kexue fenxi yu yanjiu, University of Science and Technology China, Hefei.
Tanheli_Gaoshaji	0.843477	18.649	15.73	39.04	2.09341	Ma, J., 2015, 湖南出土商周青铜器的科学分析与研究 Hunan chutu shangzhou qingtongqi de kexue fenxi yu yanjiu, University of Science and Technology China, Hefei.
Northern Shaanxi Western Zhou	0.8741	17.805	15.564	37.932	2.1304	Liu, J., 2015, 陕北地区出土商周时期青铜器的科学分析研究——兼论商代晚期晋陕高原与安阳殷墟的文化联系 Shaanbe diqu chutu shangzhou shiqi qingtongqi de kexue fenxi yanjiu-- jianlun shangdai wanqi Jinshaan gaoyuan yu Anyang de wenhua lianxi University of Science and Technology Beijing.
Northern Shaanxi Western Zhou	0.8657	18.016	15.596	38.325	2.1273	Liu, J., 2015, 陕北地区出土商周时期青铜器的科学分析研究——兼论商代晚期晋陕高原与安阳殷墟的文化联系 Shaanbe diqu chutu shangzhou shiqi qingtongqi de kexue fenxi yanjiu-- jianlun shangdai wanqi Jinshaan gaoyuan yu Anyang de wenhua lianxi University of Science and Technology Beijing.
Northern Shaanxi Western Zhou	0.8518	18.374	15.651	38.679	2.1051	Liu, J., 2015, 陕北地区出土商周时期青铜器的科学分析研究——兼论商代晚期晋陕高原与安阳殷墟的文化联系 Shaanbe diqu chutu shangzhou shiqi qingtongqi de kexue fenxi yanjiu-- jianlun shangdai wanqi Jinshaan gaoyuan yu Anyang de wenhua lianxi University of Science and Technology Beijing.
Northern Shaanxi Western Zhou	0.8529	18.334	15.636	38.616	2.1062	Liu, J., 2015, 陕北地区出土商周时期青铜器的科学分析研究——兼论商代晚期晋陕高原与安阳殷墟的文化联系 Shaanbe diqu chutu shangzhou shiqi qingtongqi de kexue fenxi yanjiu-- jianlun shangdai wanqi Jinshaan gaoyuan yu Anyang de wenhua lianxi University of Science and Technology Beijing.
Northern Shaanxi Western Zhou	0.84	18.626	15.646	38.745	2.0801	Liu, J., 2015, 陕北地区出土商周时期青铜器的科学分析研究——兼论商代晚期晋陕高原与安阳殷墟的文化联系 Shaanbe diqu chutu shangzhou shiqi qingtongqi de kexue fenxi yanjiu-- jianlun shangdai wanqi Jinshaan gaoyuan yu Anyang de wenhua lianxi University of Science and Technology Beijing.
Northern Shaanxi Western Zhou	0.868	17.941	15.573	38.055	2.1211	Liu, J., 2015, 陕北地区出土商周时期青铜器的科学分析研究——兼论商代晚期晋陕高原与安阳殷墟的文化联系 Shaanbe diqu chutu shangzhou shiqi qingtongqi de kexue fenxi yanjiu-- jianlun shangdai wanqi Jinshaan gaoyuan yu Anyang de wenhua lianxi University of Science and Technology Beijing.
Northern Shaanxi Western Zhou	0.8623	18.074	15.585	38.31	2.1195	Liu, J., 2015, 陕北地区出土商周时期青铜器的科学分析研究——兼论商代晚期晋陕高原与安阳殷墟的文化联系 Shaanbe diqu chutu shangzhou shiqi qingtongqi de kexue fenxi yanjiu-- jianlun shangdai wanqi Jinshaan gaoyuan yu Anyang de wenhua lianxi University of Science and Technology Beijing.
Northern Shaanxi Western Zhou	0.8395	18.649	15.656	38.611	2.0704	Liu, J., 2015, 陕北地区出土商周时期青铜器的科学分析研究——兼论商代晚期晋陕高原与安阳殷墟的文化联系 Shaanbe diqu chutu shangzhou shiqi qingtongqi de kexue fenxi yanjiu-- jianlun shangdai wanqi Jinshaan gaoyuan yu Anyang de wenhua lianxi University of Science and Technology Beijing.
Northern Shaanxi Western Zhou	0.843	18.546	15.635	38.412	2.0711	Liu, J., 2015, 陕北地区出土商周时期青铜器的科学分析研究——兼论商代晚期晋陕高原与安阳殷墟的文化联系 Shaanbe diqu chutu shangzhou shiqi qingtongqi de kexue fenxi yanjiu-- jianlun shangdai wanqi Jinshaan gaoyuan yu Anyang de wenhua lianxi University of Science and Technology Beijing.
Northern Shaanxi Western Zhou	0.8501	18.379	15.625	38.634	2.102	Liu, J., 2015, 陕北地区出土商周时期青铜器的科学分析研究——兼论商代晚期晋陕高原与安阳殷墟的文化联系 Shaanbe diqu chutu shangzhou shiqi qingtongqi de kexue fenxi yanjiu-- jianlun shangdai wanqi Jinshaan gaoyuan yu Anyang de wenhua lianxi University of Science and Technology Beijing.
Northern Shaanxi Western Zhou	0.8865	17.539	15.549	37.982	2.1656	Liu, J., 2015, 陕北地区出土商周时期青铜器的科学分析研究——兼论商代晚期晋陕高原与安阳殷墟的文化联系 Shaanbe diqu chutu shangzhou shiqi qingtongqi de kexue fenxi yanjiu-- jianlun shangdai wanqi Jinshaan gaoyuan yu Anyang de wenhua lianxi University of Science and Technology Beijing.
Yan State	0.89015	17.451	15.534	37.828	2.16767	Cui, J., and X. Wu, 2008, 铅同位素考古研究——以中国云南和越南出土青铜器为例 Qiantongweisu kaogu yanjiu-- yi Zhongguo Yunan he Yuenan chutu qingtongqi weili: Beijing, Wenwu press.
Yan State	0.879222	17.677	15.542	38.038	2.15184	Cui, J., and X. Wu, 2008, 铅同位素考古研究——以中国云南和越南出土青铜器为例 Qiantongweisu kaogu yanjiu-- yi Zhongguo Yunan he Yuenan chutu qingtongqi weili: Beijing, Wenwu press.
Yan State	0.889131	17.462	15.526	37.819	2.16579	Cui, J., and X. Wu, 2008, 铅同位素考古研究——以中国云南和越南出土青铜器为例 Qiantongweisu kaogu yanjiu-- yi Zhongguo Yunan he Yuenan chutu qingtongqi weili: Beijing, Wenwu press.
Yan State	0.879128	17.713	15.572	38.08	2.14983	Cui, J., and X. Wu, 2008, 铅同位素考古研究——以中国云南和越南出土青铜器为例 Qiantongweisu kaogu yanjiu-- yi Zhongguo Yunan he Yuenan chutu qingtongqi weili: Beijing, Wenwu press.
Yan State	0.839761	18.616	15.633	38.662	2.07682	Cui, J., and X. Wu, 2008, 铅同位素考古研究——以中国云南和越南出土青铜器为例 Qiantongweisu kaogu yanjiu-- yi Zhongguo Yunan he Yuenan chutu qingtongqi weili: Beijing, Wenwu press.
Yan State	0.861545	18.172	15.656	38.522	2.11985	Cui, J., and X. Wu, 2008, 铅同位素考古研究——以中国云南和越南出土青铜器为例 Qiantongweisu kaogu yanjiu-- yi Zhongguo Yunan he Yuenan chutu qingtongqi weili: Beijing, Wenwu press.
Yan State	0.86157	18.168	15.653	38.51	2.11966	Cui, J., and X. Wu, 2008, 铅同位素考古研究——以中国云南和越南出土青铜器为例 Qiantongweisu kaogu yanjiu-- yi Zhongguo Yunan he Yuenan chutu qingtongqi weili: Beijing, Wenwu press.
Yan State	0.881795	17.622	15.539	37.942	2.1531	Cui, J., and X. Wu, 2008, 铅同位素考古研究——以中国云南和越南出土青铜器为例 Qiantongweisu kaogu yanjiu-- yi Zhongguo Yunan he Yuenan chutu qingtongqi weili: Beijing, Wenwu press.
Yan State	0.855847	18.196	15.573	37.888	2.08222	Cui, J., and X. Wu, 2008, 铅同位素考古研究——以中国云南和越南出土青铜器为例 Qiantongweisu kaogu yanjiu-- yi Zhongguo Yunan he Yuenan chutu qingtongqi weili: Beijing, Wenwu press.
Yan State	0.885758	17.533	15.53	37.869	2.15987	Cui, J., and X. Wu, 2008, 铅同位素考古研究——以中国云南和越南出土青铜器为例 Qiantongweisu kaogu yanjiu-- yi Zhongguo Yunan he Yuenan chutu qingtongqi weili: Beijing, Wenwu press.
Yan State	0.863299	18.054	15.586	38.369	2.12524	Cui, J., and X. Wu, 2008, 铅同位素考古研究——以中国云南和越南出土青铜器为例 Qiantongweisu kaogu yanjiu-- yi Zhongguo Yunan he Yuenan chutu qingtongqi weili: Beijing, Wenwu press.
Yan State	0.860942	18.086	15.571	38.343	2.12004	Cui, J., and X. Wu, 2008, 铅同位素考古研究——以中国云南和越南出土青铜器为例 Qiantongweisu kaogu yanjiu-- yi Zhongguo Yunan he Yuenan chutu qingtongqi weili: Beijing, Wenwu press.
Yan State	0.882744	17.577	15.516	37.756	2.14803	Cui, J., and X. Wu, 2008, 铅同位素考古研究——以中国云南和越南出土青铜器为例 Qiantongweisu kaogu yanjiu-- yi Zhongguo Yunan he Yuenan chutu qingtongqi weili: Beijing, Wenwu press.
Yan State	0.865387	18.022	15.596	38.394	2.1304	Cui, J., and X. Wu, 2008, 铅同位素考古研究——以中国云南和越南出土青铜器为例 Qiantongweisu kaogu yanjiu-- yi Zhongguo Yunan he Yuenan chutu qingtongqi weili: Beijing, Wenwu press.
Yan State	0.874866	17.765	15.542	38.075	2.14326	Cui, J., and X. Wu, 2008, 铅同位素考古研究——以中国云南和越南出土青铜器为例 Qiantongweisu kaogu yanjiu-- yi Zhongguo Yunan he Yuenan chutu qingtongqi weili: Beijing, Wenwu press.
Yan State	0.880195	17.662	15.546	37.849	2.14296	Cui, J., and X. Wu, 2008, 铅同位素考古研究——以中国云南和越南出土青铜器为例 Qiantongweisu kaogu yanjiu-- yi Zhongguo Yunan he Yuenan chutu qingtongqi weili: Beijing, Wenwu press.
Yan State	0.87564	17.771	15.561	38.125	2.14535	Cui, J., and X. Wu, 2008, 铅同位素考古研究——以中国云南和越南出土青铜器为例 Qiantongweisu kaogu yanjiu-- yi Zhongguo Yunan he Yuenan chutu qingtongqi weili: Beijing, Wenwu press.
Yan State	0.889927	17.443	15.523	37.795	2.16677	Cui, J., and X. Wu, 2008, 铅同位素考古研究——以中国云南和越南出土青铜器为例 Qiantongweisu kaogu yanjiu-- yi Zhongguo Yunan he Yuenan chutu qingtongqi weili: Beijing, Wenwu press.
Yan State	0.885172	17.548	15.533	37.832	2.15592	Cui, J., and X. Wu, 2008, 铅同位素考古研究——以中国云南和越南出土青铜器为例 Qiantongweisu kaogu yanjiu-- yi Zhongguo Yunan he Yuenan chutu qingtongqi weili: Beijing, Wenwu press.
Yan State	0.847964	18.397	15.6	38.433	2.08909	Cui, J., and X. Wu, 2008, 铅同位素考古研究——以中国云南和越南出土青铜器为例 Qiantongweisu kaogu yanjiu-- yi Zhongguo Yunan he Yuenan chutu qingtongqi weili: Beijing, Wenwu press.
Yan State	0.869087	17.905	15.561	38.24	2.13572	Cui, J., and X. Wu, 2008, 铅同位素考古研究——以中国云南和越南出土青铜器为例 Qiantongweisu kaogu yanjiu-- yi Zhongguo Yunan he Yuenan chutu qingtongqi weili: Beijing, Wenwu press.
Yan State	0.876338	17.75	15.555	38.088	2.1458	Cui, J., and X. Wu, 2008, 铅同位素考古研究——以中国云南和越南出土青铜器为例 Qiantongweisu kaogu yanjiu-- yi Zhongguo Yunan he Yuenan chutu qingtongqi weili: Beijing, Wenwu press.
Yan State	0.862094	18.063	15.572	37.952	2.10109	Cui, J., and X. Wu, 2008, 铅同位素考古研究——以中国云南和越南出土青铜器为例 Qiantongweisu kaogu yanjiu-- yi Zhongguo Yunan he Yuenan chutu qingtongqi weili: Beijing, Wenwu press.
Yan State	0.890928	17.438	15.536	37.829	2.16934	Cui, J., and X. Wu, 2008, 铅同位素考古研究——以中国云南和越南出土青铜器为例 Qiantongweisu kaogu yanjiu-- yi Zhongguo Yunan he Yuenan chutu qingtongqi weili: Beijing, Wenwu press.
Yan State	0.874529	17.789	15.557	38.121	2.14295	Cui, J., and X. Wu, 2008, 铅同位素考古研究——以中国云南和越南出土青铜器为例 Qiantongweisu kaogu yanjiu-- yi Zhongguo Yunan he Yuenan chutu qingtongqi weili: Beijing, Wenwu press.
Yan State	0.888997	17.468	15.529	37.832	2.16579	Cui, J., and X. Wu, 2008, 铅同位素考古研究——以中国云南和越南出土青铜器为例 Qiantongweisu kaogu yanjiu-- yi Zhongguo Yunan he Yuenan chutu qingtongqi weili: Beijing, Wenwu press.
Yan State	0.847033	18.383	15.571	38.389	2.08829	Cui, J., and X. Wu, 2008, 铅同位素考古研究——以中国云南和越南出土青铜器为例 Qiantongweisu kaogu yanjiu-- yi Zhongguo Yunan he Yuenan chutu qingtongqi weili: Beijing, Wenwu press.
Jiang State	0.882	17.605	15.522	37.883	2.152	Yu, Y., 2015, 湖北随州叶家山墓地出土西周青铜器的科学分析研究 Hubei Suizhou Yejiashan mudi chutu Xizhou qingtongqi de kexue fenxi yanjiu, University of Science and Technology Beijing, Beijing.
Jiang State	0.862	18.027	15.543	38.18	2.118	Yu, Y., 2015, 湖北随州叶家山墓地出土西周青铜器的科学分析研究 Hubei Suizhou Yejiashan mudi chutu Xizhou qingtongqi de kexue fenxi yanjiu, University of Science and Technology Beijing, Beijing.
Jiang State	0.888	17.489	15.522	37.828	2.163	Yu, Y., 2015, 湖北随州叶家山墓地出土西周青铜器的科学分析研究 Hubei Suizhou Yejiashan mudi chutu Xizhou qingtongqi de kexue fenxi yanjiu, University of Science and Technology Beijing, Beijing.
Jiang State	0.881	17.631	15.534	37.889	2.149	Yu, Y., 2015, 湖北随州叶家山墓地出土西周青铜器的科学分析研究 Hubei Suizhou Yejiashan mudi chutu Xizhou qingtongqi de kexue fenxi yanjiu, University of Science and Technology Beijing, Beijing.
Jiang State	0.744	21.713	16.161	42.09	1.938	Yu, Y., 2015, 湖北随州叶家山墓地出土西周青铜器的科学分析研究 Hubei Suizhou Yejiashan mudi chutu Xizhou qingtongqi de kexue fenxi yanjiu, University of Science and Technology Beijing, Beijing.
Jiang State	0.888	17.441	15.494	37.689	2.161	Yu, Y., 2015, 湖北随州叶家山墓地出土西周青铜器的科学分析研究 Hubei Suizhou Yejiashan mudi chutu Xizhou qingtongqi de kexue fenxi yanjiu, University of Science and Technology Beijing, Beijing.
Jiang State	0.885	17.514	15.506	37.764	2.156	Yu, Y., 2015, 湖北随州叶家山墓地出土西周青铜器的科学分析研究 Hubei Suizhou Yejiashan mudi chutu Xizhou qingtongqi de kexue fenxi yanjiu, University of Science and Technology Beijing, Beijing.
Jiang State	0.889	17.453	15.51	37.757	2.163	Yu, Y., 2015, 湖北随州叶家山墓地出土西周青铜器的科学分析研究 Hubei Suizhou Yejiashan mudi chutu Xizhou qingtongqi de kexue fenxi yanjiu, University of Science and Technology Beijing, Beijing.
Jiang State	0.852	18.271	15.576	38.261	2.094	Yu, Y., 2015, 湖北随州叶家山墓地出土西周青铜器的科学分析研究 Hubei Suizhou Yejiashan mudi chutu Xizhou qingtongqi de kexue fenxi yanjiu, University of Science and Technology Beijing, Beijing.
Jiang State	0.865	17.992	15.567	38.276	2.127	Yu, Y., 2015, 湖北随州叶家山墓地出土西周青铜器的科学分析研究 Hubei Suizhou Yejiashan mudi chutu Xizhou qingtongqi de kexue fenxi yanjiu, University of Science and Technology Beijing, Beijing.
Jiang State	0.865	17.963	15.539	38.116	2.122	Yu, Y., 2015, 湖北随州叶家山墓地出土西周青铜器的科学分析研究 Hubei Suizhou Yejiashan mudi chutu Xizhou qingtongqi de kexue fenxi yanjiu, University of Science and Technology Beijing, Beijing.
Jiang State	0.796	19.82	15.769	39.966	2.016	Yu, Y., 2015, 湖北随州叶家山墓地出土西周青铜器的科学分析研究 Hubei Suizhou Yejiashan mudi chutu Xizhou qingtongqi de kexue fenxi yanjiu, University of Science and Technology Beijing, Beijing.
Shuangyantan	0.8593	17.752	15.255	37.559	2.1157	Fan, X., D. Mu, J. Yi, H. Wang, and W. Luo, 2016, Sourcing copper ores for production of bronzes excavated at Shuangyantang, a Western Zhou (1046–771 bc) site in Chongqing (Southwest China): evidence from lead isotope analysis, Archaeological and Anthropological Sciences, 8(1), 197-204.
Shuangyantan	0.8575	17.997	15.433	38.039	2.1136	Fan, X., D. Mu, J. Yi, H. Wang, and W. Luo, 2016, Sourcing copper ores for production of bronzes excavated at Shuangyantang, a Western Zhou (1046–771 bc) site in Chongqing (Southwest China): evidence from lead isotope analysis, Archaeological and Anthropological Sciences, 8(1), 197-204.
Shuangyantan	0.8546	18.27	15.612	38.522	2.1085	Fan, X., D. Mu, J. Yi, H. Wang, and W. Luo, 2016, Sourcing copper ores for production of bronzes excavated at Shuangyantang, a Western Zhou (1046–771 bc) site in Chongqing (Southwest China): evidence from lead isotope analysis, Archaeological and Anthropological Sciences, 8(1), 197-204.
Shuangyantan	0.8443	18.626	15.726	39.001	2.0939	Fan, X., D. Mu, J. Yi, H. Wang, and W. Luo, 2016, Sourcing copper ores for production of bronzes excavated at Shuangyantang, a Western Zhou (1046–771 bc) site in Chongqing (Southwest China): evidence from lead isotope analysis, Archaeological and Anthropological Sciences, 8(1), 197-204.
Shuangyantan	0.855	18.275	15.625	38.805	2.1234	Fan, X., D. Mu, J. Yi, H. Wang, and W. Luo, 2016, Sourcing copper ores for production of bronzes excavated at Shuangyantang, a Western Zhou (1046–771 bc) site in Chongqing (Southwest China): evidence from lead isotope analysis, Archaeological and Anthropological Sciences, 8(1), 197-204.
Shuangyantan	0.8637	18.002	15.547	38.171	2.1204	Fan, X., D. Mu, J. Yi, H. Wang, and W. Luo, 2016, Sourcing copper ores for production of bronzes excavated at Shuangyantang, a Western Zhou (1046–771 bc) site in Chongqing (Southwest China): evidence from lead isotope analysis, Archaeological and Anthropological Sciences, 8(1), 197-204.
Shuangyantan	0.8675	17.949	15.57	38.26	2.1316	Fan, X., D. Mu, J. Yi, H. Wang, and W. Luo, 2016, Sourcing copper ores for production of bronzes excavated at Shuangyantang, a Western Zhou (1046–771 bc) site in Chongqing (Southwest China): evidence from lead isotope analysis, Archaeological and Anthropological Sciences, 8(1), 197-204.
Shuangyantan	0.8768	17.823	15.626	38.115	2.1386	Fan, X., D. Mu, J. Yi, H. Wang, and W. Luo, 2016, Sourcing copper ores for production of bronzes excavated at Shuangyantang, a Western Zhou (1046–771 bc) site in Chongqing (Southwest China): evidence from lead isotope analysis, Archaeological and Anthropological Sciences, 8(1), 197-204.
Shuangyantan	0.8695	17.982	15.635	38.076	2.1175	Fan, X., D. Mu, J. Yi, H. Wang, and W. Luo, 2016, Sourcing copper ores for production of bronzes excavated at Shuangyantang, a Western Zhou (1046–771 bc) site in Chongqing (Southwest China): evidence from lead isotope analysis, Archaeological and Anthropological Sciences, 8(1), 197-204.
Shuangyantan	0.8607	18.136	15.61	38.494	2.1226	Fan, X., D. Mu, J. Yi, H. Wang, and W. Luo, 2016, Sourcing copper ores for production of bronzes excavated at Shuangyantang, a Western Zhou (1046–771 bc) site in Chongqing (Southwest China): evidence from lead isotope analysis, Archaeological and Anthropological Sciences, 8(1), 197-204.
Shuangyantan	0.8444	18.632	15.733	39.018	2.0942	Fan, X., D. Mu, J. Yi, H. Wang, and W. Luo, 2016, Sourcing copper ores for production of bronzes excavated at Shuangyantang, a Western Zhou (1046–771 bc) site in Chongqing (Southwest China): evidence from lead isotope analysis, Archaeological and Anthropological Sciences, 8(1), 197-204.
Shuangyantan	0.8588	18.313	15.727	38.715	2.1141	Fan, X., D. Mu, J. Yi, H. Wang, and W. Luo, 2016, Sourcing copper ores for production of bronzes excavated at Shuangyantang, a Western Zhou (1046–771 bc) site in Chongqing (Southwest China): evidence from lead isotope analysis, Archaeological and Anthropological Sciences, 8(1), 197-204.
Northern Shaanxi Eastern Zhou	0.8534	18.179	15.513	38.311	2.1074	Liu, J., 2015, 陕北地区出土商周时期青铜器的科学分析研究——兼论商代晚期晋陕高原与安阳殷墟的文化联系 Shaanbe diqu chutu shangzhou shiqi qingtongqi de kexue fenxi yanjiu-- jianlun shangdai wanqi Jinshaan gaoyuan yu Anyang de wenhua lianxi University of Science and Technology Beijing.
Northern Shaanxi Eastern Zhou	0.854	18.241	15.579	38.454	2.108	Liu, J., 2015, 陕北地区出土商周时期青铜器的科学分析研究——兼论商代晚期晋陕高原与安阳殷墟的文化联系 Shaanbe diqu chutu shangzhou shiqi qingtongqi de kexue fenxi yanjiu-- jianlun shangdai wanqi Jinshaan gaoyuan yu Anyang de wenhua lianxi University of Science and Technology Beijing.
Northern Shaanxi Eastern Zhou	0.8452	18.5	15.635	38.756	2.0949	Liu, J., 2015, 陕北地区出土商周时期青铜器的科学分析研究——兼论商代晚期晋陕高原与安阳殷墟的文化联系 Shaanbe diqu chutu shangzhou shiqi qingtongqi de kexue fenxi yanjiu-- jianlun shangdai wanqi Jinshaan gaoyuan yu Anyang de wenhua lianxi University of Science and Technology Beijing.
Northern Shaanxi Eastern Zhou	0.8511	18.35	15.617	38.601	2.1037	Liu, J., 2015, 陕北地区出土商周时期青铜器的科学分析研究——兼论商代晚期晋陕高原与安阳殷墟的文化联系 Shaanbe diqu chutu shangzhou shiqi qingtongqi de kexue fenxi yanjiu-- jianlun shangdai wanqi Jinshaan gaoyuan yu Anyang de wenhua lianxi University of Science and Technology Beijing.
Northern Shaanxi Eastern Zhou	0.8511	18.295	15.57	38.519	2.1052	Liu, J., 2015, 陕北地区出土商周时期青铜器的科学分析研究——兼论商代晚期晋陕高原与安阳殷墟的文化联系 Shaanbe diqu chutu shangzhou shiqi qingtongqi de kexue fenxi yanjiu-- jianlun shangdai wanqi Jinshaan gaoyuan yu Anyang de wenhua lianxi University of Science and Technology Beijing.
Northern Shaanxi Eastern Zhou	0.8512	18.308	15.583	38.534	2.1047	Liu, J., 2015, 陕北地区出土商周时期青铜器的科学分析研究——兼论商代晚期晋陕高原与安阳殷墟的文化联系 Shaanbe diqu chutu shangzhou shiqi qingtongqi de kexue fenxi yanjiu-- jianlun shangdai wanqi Jinshaan gaoyuan yu Anyang de wenhua lianxi University of Science and Technology Beijing.
Northern Shaanxi Eastern Zhou	0.8517	18.295	15.582	38.51	2.1049	Liu, J., 2015, 陕北地区出土商周时期青铜器的科学分析研究——兼论商代晚期晋陕高原与安阳殷墟的文化联系 Shaanbe diqu chutu shangzhou shiqi qingtongqi de kexue fenxi yanjiu-- jianlun shangdai wanqi Jinshaan gaoyuan yu Anyang de wenhua lianxi University of Science and Technology Beijing.
Northern Shaanxi Eastern Zhou	0.861	18.146	15.625	38.487	2.121	Liu, J., 2015, 陕北地区出土商周时期青铜器的科学分析研究——兼论商代晚期晋陕高原与安阳殷墟的文化联系 Shaanbe diqu chutu shangzhou shiqi qingtongqi de kexue fenxi yanjiu-- jianlun shangdai wanqi Jinshaan gaoyuan yu Anyang de wenhua lianxi University of Science and Technology Beijing.
Northern Shaanxi Eastern Zhou	0.8654	18.09	15.655	38.47	2.1266	Liu, J., 2015, 陕北地区出土商周时期青铜器的科学分析研究——兼论商代晚期晋陕高原与安阳殷墟的文化联系 Shaanbe diqu chutu shangzhou shiqi qingtongqi de kexue fenxi yanjiu-- jianlun shangdai wanqi Jinshaan gaoyuan yu Anyang de wenhua lianxi University of Science and Technology Beijing.
Northern Shaanxi Eastern Zhou	0.8683	17.937	15.575	38.23	2.1313	Liu, J., 2015, 陕北地区出土商周时期青铜器的科学分析研究——兼论商代晚期晋陕高原与安阳殷墟的文化联系 Shaanbe diqu chutu shangzhou shiqi qingtongqi de kexue fenxi yanjiu-- jianlun shangdai wanqi Jinshaan gaoyuan yu Anyang de wenhua lianxi University of Science and Technology Beijing.
Northern Shaanxi Eastern Zhou	0.8813	17.663	15.566	38.046	2.154	Liu, J., 2015, 陕北地区出土商周时期青铜器的科学分析研究——兼论商代晚期晋陕高原与安阳殷墟的文化联系 Shaanbe diqu chutu shangzhou shiqi qingtongqi de kexue fenxi yanjiu-- jianlun shangdai wanqi Jinshaan gaoyuan yu Anyang de wenhua lianxi University of Science and Technology Beijing.
Northern Shaanxi Eastern Zhou	0.8698	18.12	15.761	38.522	2.1259	Liu, J., 2015, 陕北地区出土商周时期青铜器的科学分析研究——兼论商代晚期晋陕高原与安阳殷墟的文化联系 Shaanbe diqu chutu shangzhou shiqi qingtongqi de kexue fenxi yanjiu-- jianlun shangdai wanqi Jinshaan gaoyuan yu Anyang de wenhua lianxi University of Science and Technology Beijing.
Northern Shaanxi Eastern Zhou	0.8785	17.721	15.568	38.121	2.1513	Liu, J., 2015, 陕北地区出土商周时期青铜器的科学分析研究——兼论商代晚期晋陕高原与安阳殷墟的文化联系 Shaanbe diqu chutu shangzhou shiqi qingtongqi de kexue fenxi yanjiu-- jianlun shangdai wanqi Jinshaan gaoyuan yu Anyang de wenhua lianxi University of Science and Technology Beijing.
Northern Shaanxi Eastern Zhou	0.8726	17.87	15.593	38.23	2.1394	Liu, J., 2015, 陕北地区出土商周时期青铜器的科学分析研究——兼论商代晚期晋陕高原与安阳殷墟的文化联系 Shaanbe diqu chutu shangzhou shiqi qingtongqi de kexue fenxi yanjiu-- jianlun shangdai wanqi Jinshaan gaoyuan yu Anyang de wenhua lianxi University of Science and Technology Beijing.
Northern Shaanxi Eastern Zhou	0.8841	17.6	15.56	38.084	2.1639	Liu, J., 2015, 陕北地区出土商周时期青铜器的科学分析研究——兼论商代晚期晋陕高原与安阳殷墟的文化联系 Shaanbe diqu chutu shangzhou shiqi qingtongqi de kexue fenxi yanjiu-- jianlun shangdai wanqi Jinshaan gaoyuan yu Anyang de wenhua lianxi University of Science and Technology Beijing.
Northern Shaanxi Eastern Zhou	0.8655	18.024	15.601	38.345	2.1274	Liu, J., 2015, 陕北地区出土商周时期青铜器的科学分析研究——兼论商代晚期晋陕高原与安阳殷墟的文化联系 Shaanbe diqu chutu shangzhou shiqi qingtongqi de kexue fenxi yanjiu-- jianlun shangdai wanqi Jinshaan gaoyuan yu Anyang de wenhua lianxi University of Science and Technology Beijing.
Northern Shaanxi Eastern Zhou	0.8562	18.262	15.636	38.585	2.1129	Liu, J., 2015, 陕北地区出土商周时期青铜器的科学分析研究——兼论商代晚期晋陕高原与安阳殷墟的文化联系 Shaanbe diqu chutu shangzhou shiqi qingtongqi de kexue fenxi yanjiu-- jianlun shangdai wanqi Jinshaan gaoyuan yu Anyang de wenhua lianxi University of Science and Technology Beijing.
Northern Shaanxi Eastern Zhou	0.8852	17.577	15.559	38.004	2.1622	Liu, J., 2015, 陕北地区出土商周时期青铜器的科学分析研究——兼论商代晚期晋陕高原与安阳殷墟的文化联系 Shaanbe diqu chutu shangzhou shiqi qingtongqi de kexue fenxi yanjiu-- jianlun shangdai wanqi Jinshaan gaoyuan yu Anyang de wenhua lianxi University of Science and Technology Beijing.
Northern Shaanxi Eastern Zhou	0.8824	17.614	15.544	37.956	2.1549	Liu, J., 2015, 陕北地区出土商周时期青铜器的科学分析研究——兼论商代晚期晋陕高原与安阳殷墟的文化联系 Shaanbe diqu chutu shangzhou shiqi qingtongqi de kexue fenxi yanjiu-- jianlun shangdai wanqi Jinshaan gaoyuan yu Anyang de wenhua lianxi University of Science and Technology Beijing.
Sackler Eastern Zhou	0.86627	17.9759	15.572	38.242	2.1274	So, J. F., 1995, Eastern Zhou Ritual Bronzes from the Arthur M. Sackler Collections: Washington, D.C, Arthur M. Sackler Foundation.
Sackler Eastern Zhou	0.86483	17.9986	15.5657	38.3099	2.1285	So, J. F., 1995, Eastern Zhou Ritual Bronzes from the Arthur M. Sackler Collections: Washington, D.C, Arthur M. Sackler Foundation.
Sackler Eastern Zhou	0.8645	18.018	15.5766	38.2775	2.1244	So, J. F., 1995, Eastern Zhou Ritual Bronzes from the Arthur M. Sackler Collections: Washington, D.C, Arthur M. Sackler Foundation.
Sackler Eastern Zhou	0.86635	17.9824	15.579	38.2935	2.1295	So, J. F., 1995, Eastern Zhou Ritual Bronzes from the Arthur M. Sackler Collections: Washington, D.C, Arthur M. Sackler Foundation.
Sackler Eastern Zhou	0.85464	18.2482	15.5956	38.469	2.1081	So, J. F., 1995, Eastern Zhou Ritual Bronzes from the Arthur M. Sackler Collections: Washington, D.C, Arthur M. Sackler Foundation.
Sackler Eastern Zhou	0.86258	18.0963	15.6095	38.4039	2.1222	So, J. F., 1995, Eastern Zhou Ritual Bronzes from the Arthur M. Sackler Collections: Washington, D.C, Arthur M. Sackler Foundation.
Sackler Eastern Zhou	0.88787	17.5039	15.5412	37.8908	2.1647	So, J. F., 1995, Eastern Zhou Ritual Bronzes from the Arthur M. Sackler Collections: Washington, D.C, Arthur M. Sackler Foundation.
Sackler Eastern Zhou	0.87268	17.854	15.5808	38.1718	2.138	So, J. F., 1995, Eastern Zhou Ritual Bronzes from the Arthur M. Sackler Collections: Washington, D.C, Arthur M. Sackler Foundation.
Sackler Eastern Zhou	0.87645	17.7873	15.5896	37.8869	2.13	So, J. F., 1995, Eastern Zhou Ritual Bronzes from the Arthur M. Sackler Collections: Washington, D.C, Arthur M. Sackler Foundation.
Sackler Eastern Zhou	0.85797	18.205	15.6193	38.5381	2.1169	So, J. F., 1995, Eastern Zhou Ritual Bronzes from the Arthur M. Sackler Collections: Washington, D.C, Arthur M. Sackler Foundation.
Sackler Eastern Zhou	0.85404	18.3284	15.6532	38.7042	2.1117	So, J. F., 1995, Eastern Zhou Ritual Bronzes from the Arthur M. Sackler Collections: Washington, D.C, Arthur M. Sackler Foundation.
Sackler Eastern Zhou	0.88622	17.5377	15.5423	37.9042	2.1613	So, J. F., 1995, Eastern Zhou Ritual Bronzes from the Arthur M. Sackler Collections: Washington, D.C, Arthur M. Sackler Foundation.
Sackler Eastern Zhou	0.88363	17.6211	15.5706	37.9841	2.1556	So, J. F., 1995, Eastern Zhou Ritual Bronzes from the Arthur M. Sackler Collections: Washington, D.C, Arthur M. Sackler Foundation.
Sackler Eastern Zhou	0.88363	17.6211	15.5706	37.9841	2.1556	So, J. F., 1995, Eastern Zhou Ritual Bronzes from the Arthur M. Sackler Collections: Washington, D.C, Arthur M. Sackler Foundation.
Sackler Eastern Zhou	0.88363	17.6211	15.5706	37.9841	2.1556	So, J. F., 1995, Eastern Zhou Ritual Bronzes from the Arthur M. Sackler Collections: Washington, D.C, Arthur M. Sackler Foundation.
Sackler Eastern Zhou	0.88363	17.6211	15.5706	37.9841	2.1556	So, J. F., 1995, Eastern Zhou Ritual Bronzes from the Arthur M. Sackler Collections: Washington, D.C, Arthur M. Sackler Foundation.
Sackler Eastern Zhou	0.88363	17.6211	15.5706	37.9841	2.1556	So, J. F., 1995, Eastern Zhou Ritual Bronzes from the Arthur M. Sackler Collections: Washington, D.C, Arthur M. Sackler Foundation.
Sackler Eastern Zhou	0.87869	17.7211	15.5713	38.0968	2.1498	So, J. F., 1995, Eastern Zhou Ritual Bronzes from the Arthur M. Sackler Collections: Washington, D.C, Arthur M. Sackler Foundation.
Sackler Eastern Zhou	0.87834	17.7054	15.5513	38.0418	2.1486	So, J. F., 1995, Eastern Zhou Ritual Bronzes from the Arthur M. Sackler Collections: Washington, D.C, Arthur M. Sackler Foundation.
Sackler Eastern Zhou	0.87834	17.7054	15.5513	38.0418	2.1486	So, J. F., 1995, Eastern Zhou Ritual Bronzes from the Arthur M. Sackler Collections: Washington, D.C, Arthur M. Sackler Foundation.
Sackler Eastern Zhou	0.87834	17.7054	15.5513	38.0418	2.1486	So, J. F., 1995, Eastern Zhou Ritual Bronzes from the Arthur M. Sackler Collections: Washington, D.C, Arthur M. Sackler Foundation.
Sackler Eastern Zhou	0.88847	17.4948	15.5436	37.9461	2.169	So, J. F., 1995, Eastern Zhou Ritual Bronzes from the Arthur M. Sackler Collections: Washington, D.C, Arthur M. Sackler Foundation.
Sackler Eastern Zhou	0.88842	17.5131	15.559	38.0665	2.1736	So, J. F., 1995, Eastern Zhou Ritual Bronzes from the Arthur M. Sackler Collections: Washington, D.C, Arthur M. Sackler Foundation.
Sackler Eastern Zhou	0.88853	17.4917	15.5419	37.9797	2.1713	So, J. F., 1995, Eastern Zhou Ritual Bronzes from the Arthur M. Sackler Collections: Washington, D.C, Arthur M. Sackler Foundation.
Sackler Eastern Zhou	0.78486	20.2143	15.8654	40.7661	2.0167	So, J. F., 1995, Eastern Zhou Ritual Bronzes from the Arthur M. Sackler Collections: Washington, D.C, Arthur M. Sackler Foundation.
Sackler Eastern Zhou	0.84816	18.5254	15.7125	38.9089	2.1003	So, J. F., 1995, Eastern Zhou Ritual Bronzes from the Arthur M. Sackler Collections: Washington, D.C, Arthur M. Sackler Foundation.
Sackler Eastern Zhou	0.84816	18.5254	15.7125	38.9089	2.1003	So, J. F., 1995, Eastern Zhou Ritual Bronzes from the Arthur M. Sackler Collections: Washington, D.C, Arthur M. Sackler Foundation.
Sackler Eastern Zhou	0.84816	18.5254	15.7125	38.9089	2.1003	So, J. F., 1995, Eastern Zhou Ritual Bronzes from the Arthur M. Sackler Collections: Washington, D.C, Arthur M. Sackler Foundation.
Sackler Eastern Zhou	0.8782	17.6866	15.5324	38.3392	2.1677	So, J. F., 1995, Eastern Zhou Ritual Bronzes from the Arthur M. Sackler Collections: Washington, D.C, Arthur M. Sackler Foundation.
Sackler Eastern Zhou	0.86672	17.9888	15.5912	38.3378	2.1312	So, J. F., 1995, Eastern Zhou Ritual Bronzes from the Arthur M. Sackler Collections: Washington, D.C, Arthur M. Sackler Foundation.
Sackler Eastern Zhou	0.88688	17.5101	15.5293	37.869	2.1627	So, J. F., 1995, Eastern Zhou Ritual Bronzes from the Arthur M. Sackler Collections: Washington, D.C, Arthur M. Sackler Foundation.
Sackler Eastern Zhou	0.88528	17.5623	15.5476	37.9593	2.1614	So, J. F., 1995, Eastern Zhou Ritual Bronzes from the Arthur M. Sackler Collections: Washington, D.C, Arthur M. Sackler Foundation.
Sackler Eastern Zhou	0.88552	17.5623	15.5518	37.9786	2.1625	So, J. F., 1995, Eastern Zhou Ritual Bronzes from the Arthur M. Sackler Collections: Washington, D.C, Arthur M. Sackler Foundation.
Sackler Eastern Zhou	0.88579	17.5346	15.532	37.9169	2.1624	So, J. F., 1995, Eastern Zhou Ritual Bronzes from the Arthur M. Sackler Collections: Washington, D.C, Arthur M. Sackler Foundation.
Sackler Eastern Zhou	0.88336	17.6211	15.5658	38.0529	2.1595	So, J. F., 1995, Eastern Zhou Ritual Bronzes from the Arthur M. Sackler Collections: Washington, D.C, Arthur M. Sackler Foundation.
Sackler Eastern Zhou	0.8874	17.5039	15.533	37.8628	2.1631	So, J. F., 1995, Eastern Zhou Ritual Bronzes from the Arthur M. Sackler Collections: Washington, D.C, Arthur M. Sackler Foundation.
Sackler Eastern Zhou	0.8874	17.5039	15.533	37.8628	2.1631	So, J. F., 1995, Eastern Zhou Ritual Bronzes from the Arthur M. Sackler Collections: Washington, D.C, Arthur M. Sackler Foundation.
Sackler Eastern Zhou	0.8668	17.9986	15.6012	38.3297	2.1296	So, J. F., 1995, Eastern Zhou Ritual Bronzes from the Arthur M. Sackler Collections: Washington, D.C, Arthur M. Sackler Foundation.
Sackler Eastern Zhou	0.86721	18.0148	15.6226	38.4291	2.1332	So, J. F., 1995, Eastern Zhou Ritual Bronzes from the Arthur M. Sackler Collections: Washington, D.C, Arthur M. Sackler Foundation.
Sackler Eastern Zhou	0.85937	18.1752	15.6192	38.4333	2.1146	So, J. F., 1995, Eastern Zhou Ritual Bronzes from the Arthur M. Sackler Collections: Washington, D.C, Arthur M. Sackler Foundation.
Sackler Eastern Zhou	0.88824	17.4886	15.5341	37.9031	2.1673	So, J. F., 1995, Eastern Zhou Ritual Bronzes from the Arthur M. Sackler Collections: Washington, D.C, Arthur M. Sackler Foundation.
Sackler Eastern Zhou	0.88121	17.6491	15.5526	38.3269	2.1716	So, J. F., 1995, Eastern Zhou Ritual Bronzes from the Arthur M. Sackler Collections: Washington, D.C, Arthur M. Sackler Foundation.
Sackler Eastern Zhou	0.86575	18.0018	15.5851	38.288	2.1269	So, J. F., 1995, Eastern Zhou Ritual Bronzes from the Arthur M. Sackler Collections: Washington, D.C, Arthur M. Sackler Foundation.
Sackler Eastern Zhou	0.86649	18.0115	15.6068	38.3628	2.1299	So, J. F., 1995, Eastern Zhou Ritual Bronzes from the Arthur M. Sackler Collections: Washington, D.C, Arthur M. Sackler Foundation.
Sackler Eastern Zhou	0.89657	17.316	15.525	37.2623	2.1519	So, J. F., 1995, Eastern Zhou Ritual Bronzes from the Arthur M. Sackler Collections: Washington, D.C, Arthur M. Sackler Foundation.
Sackler Eastern Zhou	0.88093	17.7085	15.6	38.1424	2.1539	So, J. F., 1995, Eastern Zhou Ritual Bronzes from the Arthur M. Sackler Collections: Washington, D.C, Arthur M. Sackler Foundation.
Sackler Eastern Zhou	0.88253	17.6211	15.5512	38.0018	2.1566	So, J. F., 1995, Eastern Zhou Ritual Bronzes from the Arthur M. Sackler Collections: Washington, D.C, Arthur M. Sackler Foundation.
Sackler Eastern Zhou	0.88753	17.5131	15.5434	37.9335	2.166	So, J. F., 1995, Eastern Zhou Ritual Bronzes from the Arthur M. Sackler Collections: Washington, D.C, Arthur M. Sackler Foundation.
Sackler Eastern Zhou	0.88786	17.5162	15.5519	37.9821	2.1684	So, J. F., 1995, Eastern Zhou Ritual Bronzes from the Arthur M. Sackler Collections: Washington, D.C, Arthur M. Sackler Foundation.
Sackler Eastern Zhou	0.88329	17.5932	15.5399	37.9873	2.1592	So, J. F., 1995, Eastern Zhou Ritual Bronzes from the Arthur M. Sackler Collections: Washington, D.C, Arthur M. Sackler Foundation.
Sackler Eastern Zhou	0.88405	17.6149	15.5725	38.0888	2.1623	So, J. F., 1995, Eastern Zhou Ritual Bronzes from the Arthur M. Sackler Collections: Washington, D.C, Arthur M. Sackler Foundation.
Sackler Eastern Zhou	0.88673	17.507	15.524	37.8939	2.1645	So, J. F., 1995, Eastern Zhou Ritual Bronzes from the Arthur M. Sackler Collections: Washington, D.C, Arthur M. Sackler Foundation.
Sackler Eastern Zhou	0.87429	17.8476	15.604	38.2652	2.144	So, J. F., 1995, Eastern Zhou Ritual Bronzes from the Arthur M. Sackler Collections: Washington, D.C, Arthur M. Sackler Foundation.
Sackler Eastern Zhou	0.8882	17.5009	15.5443	37.8684	2.1638	So, J. F., 1995, Eastern Zhou Ritual Bronzes from the Arthur M. Sackler Collections: Washington, D.C, Arthur M. Sackler Foundation.
Sackler Eastern Zhou	0.8882	17.5009	15.5443	37.8684	2.1638	So, J. F., 1995, Eastern Zhou Ritual Bronzes from the Arthur M. Sackler Collections: Washington, D.C, Arthur M. Sackler Foundation.
Sackler Eastern Zhou	0.88813	17.5316	15.5703	38.4379	2.1925	So, J. F., 1995, Eastern Zhou Ritual Bronzes from the Arthur M. Sackler Collections: Washington, D.C, Arthur M. Sackler Foundation.
Sackler Eastern Zhou	0.88488	17.6149	15.5871	38.0817	2.1619	So, J. F., 1995, Eastern Zhou Ritual Bronzes from the Arthur M. Sackler Collections: Washington, D.C, Arthur M. Sackler Foundation.
Sackler Eastern Zhou	0.86695	18.0766	15.6715	38.6985	2.1408	So, J. F., 1995, Eastern Zhou Ritual Bronzes from the Arthur M. Sackler Collections: Washington, D.C, Arthur M. Sackler Foundation.
Sackler Eastern Zhou	0.84369	18.5908	15.6849	39.1764	2.1073	So, J. F., 1995, Eastern Zhou Ritual Bronzes from the Arthur M. Sackler Collections: Washington, D.C, Arthur M. Sackler Foundation.
Sackler Eastern Zhou	0.87726	17.6835	15.513	38.4332	2.1734	So, J. F., 1995, Eastern Zhou Ritual Bronzes from the Arthur M. Sackler Collections: Washington, D.C, Arthur M. Sackler Foundation.
Sackler Eastern Zhou	0.87408	17.7999	15.5586	38.2609	2.1495	So, J. F., 1995, Eastern Zhou Ritual Bronzes from the Arthur M. Sackler Collections: Washington, D.C, Arthur M. Sackler Foundation.
Sackler Eastern Zhou	0.86295	18.0538	15.5795	38.3011	2.1215	So, J. F., 1995, Eastern Zhou Ritual Bronzes from the Arthur M. Sackler Collections: Washington, D.C, Arthur M. Sackler Foundation.
Sackler Eastern Zhou	0.86428	18.0375	15.5895	38.3351	2.1253	So, J. F., 1995, Eastern Zhou Ritual Bronzes from the Arthur M. Sackler Collections: Washington, D.C, Arthur M. Sackler Foundation.
Sackler Eastern Zhou	0.86552	17.9986	15.5781	38.2883	2.1273	So, J. F., 1995, Eastern Zhou Ritual Bronzes from the Arthur M. Sackler Collections: Washington, D.C, Arthur M. Sackler Foundation.
Sackler Eastern Zhou	0.86209	18.1028	15.6063	38.4142	2.122	So, J. F., 1995, Eastern Zhou Ritual Bronzes from the Arthur M. Sackler Collections: Washington, D.C, Arthur M. Sackler Foundation.
Sackler Eastern Zhou	0.87402	17.8285	15.5825	38.1993	2.1426	So, J. F., 1995, Eastern Zhou Ritual Bronzes from the Arthur M. Sackler Collections: Washington, D.C, Arthur M. Sackler Foundation.
Sackler Eastern Zhou	0.88886	17.5716	15.6187	38.4027	2.1855	So, J. F., 1995, Eastern Zhou Ritual Bronzes from the Arthur M. Sackler Collections: Washington, D.C, Arthur M. Sackler Foundation.
Sackler Eastern Zhou	0.88886	17.5716	15.6187	38.4027	2.1855	So, J. F., 1995, Eastern Zhou Ritual Bronzes from the Arthur M. Sackler Collections: Washington, D.C, Arthur M. Sackler Foundation.
Sackler Eastern Zhou	0.88251	17.6741	15.5976	38.2326	2.1632	So, J. F., 1995, Eastern Zhou Ritual Bronzes from the Arthur M. Sackler Collections: Washington, D.C, Arthur M. Sackler Foundation.
Sackler Eastern Zhou	0.87304	17.8667	15.5984	38.258	2.1413	So, J. F., 1995, Eastern Zhou Ritual Bronzes from the Arthur M. Sackler Collections: Washington, D.C, Arthur M. Sackler Foundation.
Sackler Eastern Zhou	0.85886	18.2083	15.6384	38.5543	2.1174	So, J. F., 1995, Eastern Zhou Ritual Bronzes from the Arthur M. Sackler Collections: Washington, D.C, Arthur M. Sackler Foundation.
Sackler Eastern Zhou	0.86451	18.0278	15.5852	38.3811	2.129	So, J. F., 1995, Eastern Zhou Ritual Bronzes from the Arthur M. Sackler Collections: Washington, D.C, Arthur M. Sackler Foundation.
Sackler Eastern Zhou	0.86247	18.093	15.6047	38.3481	2.1195	So, J. F., 1995, Eastern Zhou Ritual Bronzes from the Arthur M. Sackler Collections: Washington, D.C, Arthur M. Sackler Foundation.
Sackler Eastern Zhou	0.87968	17.6772	15.555	38.0184	2.1507	So, J. F., 1995, Eastern Zhou Ritual Bronzes from the Arthur M. Sackler Collections: Washington, D.C, Arthur M. Sackler Foundation.
Sackler Eastern Zhou	0.86208	18.1159	15.6174	38.471	2.1236	So, J. F., 1995, Eastern Zhou Ritual Bronzes from the Arthur M. Sackler Collections: Washington, D.C, Arthur M. Sackler Foundation.
Sackler Eastern Zhou	0.86622	17.9921	15.5851	38.2692	2.127	So, J. F., 1995, Eastern Zhou Ritual Bronzes from the Arthur M. Sackler Collections: Washington, D.C, Arthur M. Sackler Foundation.
Sackler Eastern Zhou	0.87955	17.7148	15.581	38.1275	2.1523	So, J. F., 1995, Eastern Zhou Ritual Bronzes from the Arthur M. Sackler Collections: Washington, D.C, Arthur M. Sackler Foundation.
Sackler Eastern Zhou	0.85033	18.3688	15.6196	38.5911	2.1009	So, J. F., 1995, Eastern Zhou Ritual Bronzes from the Arthur M. Sackler Collections: Washington, D.C, Arthur M. Sackler Foundation.
Sackler Eastern Zhou	0.87303	17.8285	15.5648	38.128	2.1386	So, J. F., 1995, Eastern Zhou Ritual Bronzes from the Arthur M. Sackler Collections: Washington, D.C, Arthur M. Sackler Foundation.
Sackler Eastern Zhou	0.88207	17.6741	15.5898	38.1336	2.1576	So, J. F., 1995, Eastern Zhou Ritual Bronzes from the Arthur M. Sackler Collections: Washington, D.C, Arthur M. Sackler Foundation.
Sackler Eastern Zhou	0.8659	17.9953	15.5821	38.2868	2.1276	So, J. F., 1995, Eastern Zhou Ritual Bronzes from the Arthur M. Sackler Collections: Washington, D.C, Arthur M. Sackler Foundation.
Sackler Eastern Zhou	0.86922	17.9051	15.5635	38.2471	2.1361	So, J. F., 1995, Eastern Zhou Ritual Bronzes from the Arthur M. Sackler Collections: Washington, D.C, Arthur M. Sackler Foundation.
Sackler Eastern Zhou	0.86939	17.9019	15.5637	38.2599	2.1372	So, J. F., 1995, Eastern Zhou Ritual Bronzes from the Arthur M. Sackler Collections: Washington, D.C, Arthur M. Sackler Foundation.
Sackler Eastern Zhou	0.86937	17.9115	15.5717	38.2608	2.1361	So, J. F., 1995, Eastern Zhou Ritual Bronzes from the Arthur M. Sackler Collections: Washington, D.C, Arthur M. Sackler Foundation.
Sackler Eastern Zhou	0.86961	17.9051	15.5705	38.2596	2.1368	So, J. F., 1995, Eastern Zhou Ritual Bronzes from the Arthur M. Sackler Collections: Washington, D.C, Arthur M. Sackler Foundation.
Sackler Eastern Zhou	0.87215	17.8667	15.5825	38.258	2.1413	So, J. F., 1995, Eastern Zhou Ritual Bronzes from the Arthur M. Sackler Collections: Washington, D.C, Arthur M. Sackler Foundation.
Sackler Eastern Zhou	0.86916	17.9019	15.5596	38.2402	2.1361	So, J. F., 1995, Eastern Zhou Ritual Bronzes from the Arthur M. Sackler Collections: Washington, D.C, Arthur M. Sackler Foundation.
Sackler Eastern Zhou	0.88717	17.5131	15.5371	37.9037	2.1643	So, J. F., 1995, Eastern Zhou Ritual Bronzes from the Arthur M. Sackler Collections: Washington, D.C, Arthur M. Sackler Foundation.
Sackler Eastern Zhou	0.88547	17.5716	15.5591	37.9687	2.1608	So, J. F., 1995, Eastern Zhou Ritual Bronzes from the Arthur M. Sackler Collections: Washington, D.C, Arthur M. Sackler Foundation.
Sackler Eastern Zhou	0.88849	17.4581	15.5113	37.809	2.1657	So, J. F., 1995, Eastern Zhou Ritual Bronzes from the Arthur M. Sackler Collections: Washington, D.C, Arthur M. Sackler Foundation.
Sackler Eastern Zhou	0.86372	18.0538	15.5934	38.3066	2.1218	So, J. F., 1995, Eastern Zhou Ritual Bronzes from the Arthur M. Sackler Collections: Washington, D.C, Arthur M. Sackler Foundation.
Sackler Eastern Zhou	0.87856	17.7588	15.6022	38.3573	2.1599	So, J. F., 1995, Eastern Zhou Ritual Bronzes from the Arthur M. Sackler Collections: Washington, D.C, Arthur M. Sackler Foundation.
Sackler Eastern Zhou	0.85043	18.406	15.653	38.741	2.1048	So, J. F., 1995, Eastern Zhou Ritual Bronzes from the Arthur M. Sackler Collections: Washington, D.C, Arthur M. Sackler Foundation.
Sackler Eastern Zhou	0.86406	18.0603	15.6052	38.3529	2.1236	So, J. F., 1995, Eastern Zhou Ritual Bronzes from the Arthur M. Sackler Collections: Washington, D.C, Arthur M. Sackler Foundation.
Sackler Eastern Zhou	0.87713	17.7557	15.574	38.3913	2.1622	So, J. F., 1995, Eastern Zhou Ritual Bronzes from the Arthur M. Sackler Collections: Washington, D.C, Arthur M. Sackler Foundation.
Sackler Eastern Zhou	0.87713	17.7557	15.574	38.3913	2.1622	So, J. F., 1995, Eastern Zhou Ritual Bronzes from the Arthur M. Sackler Collections: Washington, D.C, Arthur M. Sackler Foundation.
Sackler Eastern Zhou	0.85904	18.0734	15.5258	38.2433	2.116	So, J. F., 1995, Eastern Zhou Ritual Bronzes from the Arthur M. Sackler Collections: Washington, D.C, Arthur M. Sackler Foundation.
Sackler Eastern Zhou	0.85904	18.0734	15.5258	38.2433	2.116	So, J. F., 1995, Eastern Zhou Ritual Bronzes from the Arthur M. Sackler Collections: Washington, D.C, Arthur M. Sackler Foundation.
Sackler Eastern Zhou	0.85904	18.0734	15.5258	38.2433	2.116	So, J. F., 1995, Eastern Zhou Ritual Bronzes from the Arthur M. Sackler Collections: Washington, D.C, Arthur M. Sackler Foundation.
Yue bronze	0.858604	18.091	15.533	38.199	2.11149	Ma, J., 2015, 湖南出土商周青铜器的科学分析与研究 Hunan chutu shangzhou qingtongqi de kexue fenxi yu yanjiu, University of Science and Technology China, Hefei.
Yue bronze	0.865386	17.955	15.538	38.141	2.12426	Ma, J., 2015, 湖南出土商周青铜器的科学分析与研究 Hunan chutu shangzhou qingtongqi de kexue fenxi yu yanjiu, University of Science and Technology China, Hefei.
Yue bronze	0.877226	17.691	15.519	37.945	2.14488	Ma, J., 2015, 湖南出土商周青铜器的科学分析与研究 Hunan chutu shangzhou qingtongqi de kexue fenxi yu yanjiu, University of Science and Technology China, Hefei.
Yue bronze	0.861097	18.099	15.585	38.472	2.12564	Ma, J., 2015, 湖南出土商周青铜器的科学分析与研究 Hunan chutu shangzhou qingtongqi de kexue fenxi yu yanjiu, University of Science and Technology China, Hefei.
Yue bronze	0.845101	18.554	15.68	38.835	2.09308	Ma, J., 2015, 湖南出土商周青铜器的科学分析与研究 Hunan chutu shangzhou qingtongqi de kexue fenxi yu yanjiu, University of Science and Technology China, Hefei.
Yue bronze	0.848759	18.454	15.663	38.737	2.09911	Ma, J., 2015, 湖南出土商周青铜器的科学分析与研究 Hunan chutu shangzhou qingtongqi de kexue fenxi yu yanjiu, University of Science and Technology China, Hefei.
Yue bronze	0.859516	18.123	15.577	38.275	2.11196	Ma, J., 2015, 湖南出土商周青铜器的科学分析与研究 Hunan chutu shangzhou qingtongqi de kexue fenxi yu yanjiu, University of Science and Technology China, Hefei.
Yue bronze	0.843157	18.611	15.692	38.899	2.09011	Ma, J., 2015, 湖南出土商周青铜器的科学分析与研究 Hunan chutu shangzhou qingtongqi de kexue fenxi yu yanjiu, University of Science and Technology China, Hefei.
Changzhi Fenshuiling	0.8761	17.81	15.603	38.421	2.1572	Han, B., and Y. Li, 2010, 长治分水岭东周墓地 Changzhi Fenshuiling dong Zhou mudi: Beijing, Wenwu press.
Changzhi Fenshuiling	0.8891	17.436	15.502	38.153	2.1882	Han, B., and Y. Li, 2010, 长治分水岭东周墓地 Changzhi Fenshuiling dong Zhou mudi: Beijing, Wenwu press.
Changzhi Fenshuiling	0.8773	17.746	15.568	38.417	2.1649	Han, B., and Y. Li, 2010, 长治分水岭东周墓地 Changzhi Fenshuiling dong Zhou mudi: Beijing, Wenwu press.
Changzhi Fenshuiling	0.8927	17.361	15.499	38.1	2.1945	Han, B., and Y. Li, 2010, 长治分水岭东周墓地 Changzhi Fenshuiling dong Zhou mudi: Beijing, Wenwu press.
Changzhi Fenshuiling	0.884	17.592	15.551	37.997	2.1599	Han, B., and Y. Li, 2010, 长治分水岭东周墓地 Changzhi Fenshuiling dong Zhou mudi: Beijing, Wenwu press.
Changzhi Fenshuiling	0.8845	17.58	15.549	37.998	2.1615	Han, B., and Y. Li, 2010, 长治分水岭东周墓地 Changzhi Fenshuiling dong Zhou mudi: Beijing, Wenwu press.
Changzhi Fenshuiling	0.8888	17.464	15.521	37.813	2.1652	Han, B., and Y. Li, 2010, 长治分水岭东周墓地 Changzhi Fenshuiling dong Zhou mudi: Beijing, Wenwu press.
Changzhi Fenshuiling	0.8726	17.805	15.537	38.09	2.1393	Han, B., and Y. Li, 2010, 长治分水岭东周墓地 Changzhi Fenshuiling dong Zhou mudi: Beijing, Wenwu press.
Changzhi Fenshuiling	0.8805	17.689	15.75	38.283	2.1643	Han, B., and Y. Li, 2010, 长治分水岭东周墓地 Changzhi Fenshuiling dong Zhou mudi: Beijing, Wenwu press.
Changzhi Fenshuiling	0.8802	17.695	15.574	38.316	2.1656	Han, B., and Y. Li, 2010, 长治分水岭东周墓地 Changzhi Fenshuiling dong Zhou mudi: Beijing, Wenwu press.
Changzhi Fenshuiling	0.3806	17.672	15.563	38.253	2.1646	Han, B., and Y. Li, 2010, 长治分水岭东周墓地 Changzhi Fenshuiling dong Zhou mudi: Beijing, Wenwu press.
Changzhi Fenshuiling	0.8679	18.039	15.656	38.589	2.1392	Han, B., and Y. Li, 2010, 长治分水岭东周墓地 Changzhi Fenshuiling dong Zhou mudi: Beijing, Wenwu press.
Changzhi Fenshuiling	0.8596	18.162	15.613	38.468	2.118	Han, B., and Y. Li, 2010, 长治分水岭东周墓地 Changzhi Fenshuiling dong Zhou mudi: Beijing, Wenwu press.
Changzhi Fenshuiling	0.8817	17.629	15.544	38.05	2.1584	Han, B., and Y. Li, 2010, 长治分水岭东周墓地 Changzhi Fenshuiling dong Zhou mudi: Beijing, Wenwu press.
Changzhi Fenshuiling	0.8643	18.029	15.582	38.323	2.1256	Han, B., and Y. Li, 2010, 长治分水岭东周墓地 Changzhi Fenshuiling dong Zhou mudi: Beijing, Wenwu press.
Changzhi Fenshuiling	0.8878	17.506	15.543	37.974	2.1692	Han, B., and Y. Li, 2010, 长治分水岭东周墓地 Changzhi Fenshuiling dong Zhou mudi: Beijing, Wenwu press.
Changzhi Fenshuiling	0.8872	17.51	15.535	37.916	2.1654	Han, B., and Y. Li, 2010, 长治分水岭东周墓地 Changzhi Fenshuiling dong Zhou mudi: Beijing, Wenwu press.
Changzhi Fenshuiling	0.8789	17.711	15.567	38.34	2.1648	Han, B., and Y. Li, 2010, 长治分水岭东周墓地 Changzhi Fenshuiling dong Zhou mudi: Beijing, Wenwu press.
Changzhi Fenshuiling	0.8855	17.572	15.559	37.976	2.1611	Han, B., and Y. Li, 2010, 长治分水岭东周墓地 Changzhi Fenshuiling dong Zhou mudi: Beijing, Wenwu press.
Chongqing Eastern Zhou bronze	0.8667	18.1098	15.6956	36.7828	2.0311	Yang, X., H. Zhou, P. Jin, C. Zhao, X. Ling, and P. Nan, 2013, 重庆地区出土青铜器铅同位素比值研究 Chongqing diqu chutu qingtongqi qiantongweisu bizhi yanjiu, SCIENCES OF CONSERVATION AND ARCHAEOLOGY, 25(3), 55-63.
Chongqing Eastern Zhou bronze	0.8545	18.3211	15.6559	38.708	2.1128	Yang, X., H. Zhou, P. Jin, C. Zhao, X. Ling, and P. Nan, 2013, 重庆地区出土青铜器铅同位素比值研究 Chongqing diqu chutu qingtongqi qiantongweisu bizhi yanjiu, SCIENCES OF CONSERVATION AND ARCHAEOLOGY, 25(3), 55-63.
Chongqing Eastern Zhou bronze	0.8526	18.5872	15.8475	39.3775	2.1185	Yang, X., H. Zhou, P. Jin, C. Zhao, X. Ling, and P. Nan, 2013, 重庆地区出土青铜器铅同位素比值研究 Chongqing diqu chutu qingtongqi qiantongweisu bizhi yanjiu, SCIENCES OF CONSERVATION AND ARCHAEOLOGY, 25(3), 55-63.
Chongqing Eastern Zhou bronze	0.8563	18.3272	15.6942	38.8366	2.1191	Yang, X., H. Zhou, P. Jin, C. Zhao, X. Ling, and P. Nan, 2013, 重庆地区出土青铜器铅同位素比值研究 Chongqing diqu chutu qingtongqi qiantongweisu bizhi yanjiu, SCIENCES OF CONSERVATION AND ARCHAEOLOGY, 25(3), 55-63.
Chongqing Eastern Zhou bronze	0.8572	18.355	15.734	38.9773	2.1235	Yang, X., H. Zhou, P. Jin, C. Zhao, X. Ling, and P. Nan, 2013, 重庆地区出土青铜器铅同位素比值研究 Chongqing diqu chutu qingtongqi qiantongweisu bizhi yanjiu, SCIENCES OF CONSERVATION AND ARCHAEOLOGY, 25(3), 55-63.
Chongqing Eastern Zhou bronze	0.8607	18.2995	15.7511	39.01	2.1318	Yang, X., H. Zhou, P. Jin, C. Zhao, X. Ling, and P. Nan, 2013, 重庆地区出土青铜器铅同位素比值研究 Chongqing diqu chutu qingtongqi qiantongweisu bizhi yanjiu, SCIENCES OF CONSERVATION AND ARCHAEOLOGY, 25(3), 55-63.
Chongqing Eastern Zhou bronze	0.8611	18.2897	15.7496	39.0187	2.1334	Yang, X., H. Zhou, P. Jin, C. Zhao, X. Ling, and P. Nan, 2013, 重庆地区出土青铜器铅同位素比值研究 Chongqing diqu chutu qingtongqi qiantongweisu bizhi yanjiu, SCIENCES OF CONSERVATION AND ARCHAEOLOGY, 25(3), 55-63.
Chongqing Eastern Zhou bronze	0.8646	18.1391	15.6836	38.802	2.1391	Yang, X., H. Zhou, P. Jin, C. Zhao, X. Ling, and P. Nan, 2013, 重庆地区出土青铜器铅同位素比值研究 Chongqing diqu chutu qingtongqi qiantongweisu bizhi yanjiu, SCIENCES OF CONSERVATION AND ARCHAEOLOGY, 25(3), 55-63.
Chongqing Eastern Zhou bronze	0.8636	18.2535	15.7645	39.0491	2.1393	Yang, X., H. Zhou, P. Jin, C. Zhao, X. Ling, and P. Nan, 2013, 重庆地区出土青铜器铅同位素比值研究 Chongqing diqu chutu qingtongqi qiantongweisu bizhi yanjiu, SCIENCES OF CONSERVATION AND ARCHAEOLOGY, 25(3), 55-63.
Chongqing Eastern Zhou bronze	0.8652	18.1551	15.7073	38.8863	2.1419	Yang, X., H. Zhou, P. Jin, C. Zhao, X. Ling, and P. Nan, 2013, 重庆地区出土青铜器铅同位素比值研究 Chongqing diqu chutu qingtongqi qiantongweisu bizhi yanjiu, SCIENCES OF CONSERVATION AND ARCHAEOLOGY, 25(3), 55-63.
Chongqing Eastern Zhou bronze	0.8657	18.2012	15.756	39.0293	2.1443	Yang, X., H. Zhou, P. Jin, C. Zhao, X. Ling, and P. Nan, 2013, 重庆地区出土青铜器铅同位素比值研究 Chongqing diqu chutu qingtongqi qiantongweisu bizhi yanjiu, SCIENCES OF CONSERVATION AND ARCHAEOLOGY, 25(3), 55-63.
Chongqing Eastern Zhou bronze	0.8701	17.8959	15.5715	38.3939	2.1454	Yang, X., H. Zhou, P. Jin, C. Zhao, X. Ling, and P. Nan, 2013, 重庆地区出土青铜器铅同位素比值研究 Chongqing diqu chutu qingtongqi qiantongweisu bizhi yanjiu, SCIENCES OF CONSERVATION AND ARCHAEOLOGY, 25(3), 55-63.
Chongqing Eastern Zhou bronze	0.8654	18.1588	15.7141	38.9605	2.1455	Yang, X., H. Zhou, P. Jin, C. Zhao, X. Ling, and P. Nan, 2013, 重庆地区出土青铜器铅同位素比值研究 Chongqing diqu chutu qingtongqi qiantongweisu bizhi yanjiu, SCIENCES OF CONSERVATION AND ARCHAEOLOGY, 25(3), 55-63.
Chongqing Eastern Zhou bronze	0.8668	18.1159	15.7033	38.872	2.1457	Yang, X., H. Zhou, P. Jin, C. Zhao, X. Ling, and P. Nan, 2013, 重庆地区出土青铜器铅同位素比值研究 Chongqing diqu chutu qingtongqi qiantongweisu bizhi yanjiu, SCIENCES OF CONSERVATION AND ARCHAEOLOGY, 25(3), 55-63.
Chongqing Eastern Zhou bronze	0.8711	17.9732	15.6569	38.6779	2.152	Yang, X., H. Zhou, P. Jin, C. Zhao, X. Ling, and P. Nan, 2013, 重庆地区出土青铜器铅同位素比值研究 Chongqing diqu chutu qingtongqi qiantongweisu bizhi yanjiu, SCIENCES OF CONSERVATION AND ARCHAEOLOGY, 25(3), 55-63.
Upper Xiajiadian	0.889078	17.634	15.678	38.349	2.17472	Li, Y., L. Li, and L. Dong, 2015, 内蒙古林西县井沟子西区出土青铜器的铅同位素分析 Neimenggu Linxixian Jinggouzi xiqu chutu qingtongqi de tongweisu fenxi, Nonferrous Metals Engineering, 5(4), 94-96.
Upper Xiajiadian	0.885677	17.573	15.564	38.003	2.16258	Li, Y., L. Li, and L. Dong, 2015, 内蒙古林西县井沟子西区出土青铜器的铅同位素分析 Neimenggu Linxixian Jinggouzi xiqu chutu qingtongqi de tongweisu fenxi, Nonferrous Metals Engineering, 5(4), 94-96.
Upper Xiajiadian	0.886963	17.543	15.56	37.977	2.1648	Li, Y., L. Li, and L. Dong, 2015, 内蒙古林西县井沟子西区出土青铜器的铅同位素分析 Neimenggu Linxixian Jinggouzi xiqu chutu qingtongqi de tongweisu fenxi, Nonferrous Metals Engineering, 5(4), 94-96.
Upper Xiajiadian	0.886105	17.56	15.56	37.976	2.16264	Li, Y., L. Li, and L. Dong, 2015, 内蒙古林西县井沟子西区出土青铜器的铅同位素分析 Neimenggu Linxixian Jinggouzi xiqu chutu qingtongqi de tongweisu fenxi, Nonferrous Metals Engineering, 5(4), 94-96.
Upper Xiajiadian	0.889216	17.647	15.692	38.397	2.17584	Li, Y., L. Li, and L. Dong, 2015, 内蒙古林西县井沟子西区出土青铜器的铅同位素分析 Neimenggu Linxixian Jinggouzi xiqu chutu qingtongqi de tongweisu fenxi, Nonferrous Metals Engineering, 5(4), 94-96.
Upper Xiajiadian	0.888617	17.552	15.597	38.083	2.16972	Li, Y., L. Li, and L. Dong, 2015, 内蒙古林西县井沟子西区出土青铜器的铅同位素分析 Neimenggu Linxixian Jinggouzi xiqu chutu qingtongqi de tongweisu fenxi, Nonferrous Metals Engineering, 5(4), 94-96.
Upper Xiajiadian	0.892068	17.474	15.588	38.01	2.17523	Li, Y., L. Li, and L. Dong, 2015, 内蒙古林西县井沟子西区出土青铜器的铅同位素分析 Neimenggu Linxixian Jinggouzi xiqu chutu qingtongqi de tongweisu fenxi, Nonferrous Metals Engineering, 5(4), 94-96.
Upper Xiajiadian	0.888429	17.63	15.663	38.304	2.17266	Li, Y., L. Li, and L. Dong, 2015, 内蒙古林西县井沟子西区出土青铜器的铅同位素分析 Neimenggu Linxixian Jinggouzi xiqu chutu qingtongqi de tongweisu fenxi, Nonferrous Metals Engineering, 5(4), 94-96.
Upper Xiajiadian	0.884291	17.57	15.537	37.927	2.15862	Li, Y., L. Li, and L. Dong, 2015, 内蒙古林西县井沟子西区出土青铜器的铅同位素分析 Neimenggu Linxixian Jinggouzi xiqu chutu qingtongqi de tongweisu fenxi, Nonferrous Metals Engineering, 5(4), 94-96.
Upper Xiajiadian	0.888249	17.53	15.571	37.99	2.16714	Li, Y., L. Li, and L. Dong, 2015, 内蒙古林西县井沟子西区出土青铜器的铅同位素分析 Neimenggu Linxixian Jinggouzi xiqu chutu qingtongqi de tongweisu fenxi, Nonferrous Metals Engineering, 5(4), 94-96.
Upper Xiajiadian	0.882739	17.653	15.583	38.085	2.15742	Li, Y., L. Li, and L. Dong, 2015, 内蒙古林西县井沟子西区出土青铜器的铅同位素分析 Neimenggu Linxixian Jinggouzi xiqu chutu qingtongqi de tongweisu fenxi, Nonferrous Metals Engineering, 5(4), 94-96.
Upper Xiajiadian	0.888711	17.522	15.572	38	2.1687	Li, Y., L. Li, and L. Dong, 2015, 内蒙古林西县井沟子西区出土青铜器的铅同位素分析 Neimenggu Linxixian Jinggouzi xiqu chutu qingtongqi de tongweisu fenxi, Nonferrous Metals Engineering, 5(4), 94-96.
Upper Xiajiadian	0.854183	18.194	15.541	38.06	2.0919	Li, Y., L. Li, and L. Dong, 2015, 内蒙古林西县井沟子西区出土青铜器的铅同位素分析 Neimenggu Linxixian Jinggouzi xiqu chutu qingtongqi de tongweisu fenxi, Nonferrous Metals Engineering, 5(4), 94-96.
Upper Xiajiadian	0.888344	17.545	15.586	38.037	2.16797	Li, Y., L. Li, and L. Dong, 2015, 内蒙古林西县井沟子西区出土青铜器的铅同位素分析 Neimenggu Linxixian Jinggouzi xiqu chutu qingtongqi de tongweisu fenxi, Nonferrous Metals Engineering, 5(4), 94-96.
Upper Xiajiadian	0.883737	17.684	15.628	38.254	2.1632	Li, Y., L. Li, and L. Dong, 2015, 内蒙古林西县井沟子西区出土青铜器的铅同位素分析 Neimenggu Linxixian Jinggouzi xiqu chutu qingtongqi de tongweisu fenxi, Nonferrous Metals Engineering, 5(4), 94-96.
Upper Xiajiadian	0.887688	17.487	15.523	37.853	2.16464	Li, Y., L. Li, and L. Dong, 2015, 内蒙古林西县井沟子西区出土青铜器的铅同位素分析 Neimenggu Linxixian Jinggouzi xiqu chutu qingtongqi de tongweisu fenxi, Nonferrous Metals Engineering, 5(4), 94-96.
Upper Xiajiadian	0.85	18.32	15.581	38.26	2.088	Yang, J., 2014, 赤峰地区青铜器时代晚期铜器的科学分析研究 Chifeng diqu qingtongqi shidai wanqi tongqi de kexue fenxi yanjiu, University of Science and Technology Beijing, Beijing.
Upper Xiajiadian	0.849	18.343	15.579	38.261	2.086	Yang, J., 2014, 赤峰地区青铜器时代晚期铜器的科学分析研究 Chifeng diqu qingtongqi shidai wanqi tongqi de kexue fenxi yanjiu, University of Science and Technology Beijing, Beijing.
Upper Xiajiadian	0.868	18.067	15.679	38.591	2.136	Yang, J., 2014, 赤峰地区青铜器时代晚期铜器的科学分析研究 Chifeng diqu qingtongqi shidai wanqi tongqi de kexue fenxi yanjiu, University of Science and Technology Beijing, Beijing.
Upper Xiajiadian	0.867	18.082	15.685	38.678	2.139	Yang, J., 2014, 赤峰地区青铜器时代晚期铜器的科学分析研究 Chifeng diqu qingtongqi shidai wanqi tongqi de kexue fenxi yanjiu, University of Science and Technology Beijing, Beijing.
Upper Xiajiadian	0.855	18.34	15.675	38.574	2.103	Yang, J., 2014, 赤峰地区青铜器时代晚期铜器的科学分析研究 Chifeng diqu qingtongqi shidai wanqi tongqi de kexue fenxi yanjiu, University of Science and Technology Beijing, Beijing.
Upper Xiajiadian	0.859	18.295	15.717	38.708	2.116	Yang, J., 2014, 赤峰地区青铜器时代晚期铜器的科学分析研究 Chifeng diqu qingtongqi shidai wanqi tongqi de kexue fenxi yanjiu, University of Science and Technology Beijing, Beijing.
Upper Xiajiadian	0.857	18.268	15.65	38.572	2.111	Yang, J., 2014, 赤峰地区青铜器时代晚期铜器的科学分析研究 Chifeng diqu qingtongqi shidai wanqi tongqi de kexue fenxi yanjiu, University of Science and Technology Beijing, Beijing.
Upper Xiajiadian	0.89	17.572	15.632	38.202	2.174	Yang, J., 2014, 赤峰地区青铜器时代晚期铜器的科学分析研究 Chifeng diqu qingtongqi shidai wanqi tongqi de kexue fenxi yanjiu, University of Science and Technology Beijing, Beijing.
Upper Xiajiadian	0.889	17.571	15.622	38.181	2.173	Yang, J., 2014, 赤峰地区青铜器时代晚期铜器的科学分析研究 Chifeng diqu qingtongqi shidai wanqi tongqi de kexue fenxi yanjiu, University of Science and Technology Beijing, Beijing.
Upper Xiajiadian	0.89	17.608	15.666	38.314	2.176	Yang, J., 2014, 赤峰地区青铜器时代晚期铜器的科学分析研究 Chifeng diqu qingtongqi shidai wanqi tongqi de kexue fenxi yanjiu, University of Science and Technology Beijing, Beijing.
Upper Xiajiadian	0.868	18.2	15.791	38.959	2.141	Yang, J., 2014, 赤峰地区青铜器时代晚期铜器的科学分析研究 Chifeng diqu qingtongqi shidai wanqi tongqi de kexue fenxi yanjiu, University of Science and Technology Beijing, Beijing.
Upper Xiajiadian	0.853	18.309	15.617	38.395	2.097	Yang, J., 2014, 赤峰地区青铜器时代晚期铜器的科学分析研究 Chifeng diqu qingtongqi shidai wanqi tongqi de kexue fenxi yanjiu, University of Science and Technology Beijing, Beijing.
Upper Xiajiadian	0.867	18.065	15.666	38.549	2.134	Yang, J., 2014, 赤峰地区青铜器时代晚期铜器的科学分析研究 Chifeng diqu qingtongqi shidai wanqi tongqi de kexue fenxi yanjiu, University of Science and Technology Beijing, Beijing.
Upper Xiajiadian	0.863	18.09	15.613	38.364	2.121	Yang, J., 2014, 赤峰地区青铜器时代晚期铜器的科学分析研究 Chifeng diqu qingtongqi shidai wanqi tongqi de kexue fenxi yanjiu, University of Science and Technology Beijing, Beijing.
Upper Xiajiadian	0.87	18.048	15.703	38.587	2.138	Yang, J., 2014, 赤峰地区青铜器时代晚期铜器的科学分析研究 Chifeng diqu qingtongqi shidai wanqi tongqi de kexue fenxi yanjiu, University of Science and Technology Beijing, Beijing.
Upper Xiajiadian	0.872	17.961	15.669	38.475	2.142	Yang, J., 2014, 赤峰地区青铜器时代晚期铜器的科学分析研究 Chifeng diqu qingtongqi shidai wanqi tongqi de kexue fenxi yanjiu, University of Science and Technology Beijing, Beijing.
Upper Xiajiadian	0.863	18.142	15.658	38.601	2.128	Yang, J., 2014, 赤峰地区青铜器时代晚期铜器的科学分析研究 Chifeng diqu qingtongqi shidai wanqi tongqi de kexue fenxi yanjiu, University of Science and Technology Beijing, Beijing.
Upper Xiajiadian	0.859	18.226	15.653	38.541	2.115	Yang, J., 2014, 赤峰地区青铜器时代晚期铜器的科学分析研究 Chifeng diqu qingtongqi shidai wanqi tongqi de kexue fenxi yanjiu, University of Science and Technology Beijing, Beijing.
Upper Xiajiadian	0.852	18.339	15.62	38.387	2.093	Yang, J., 2014, 赤峰地区青铜器时代晚期铜器的科学分析研究 Chifeng diqu qingtongqi shidai wanqi tongqi de kexue fenxi yanjiu, University of Science and Technology Beijing, Beijing.
Upper Xiajiadian	0.863	18.197	15.706	38.72	2.128	Yang, J., 2014, 赤峰地区青铜器时代晚期铜器的科学分析研究 Chifeng diqu qingtongqi shidai wanqi tongqi de kexue fenxi yanjiu, University of Science and Technology Beijing, Beijing.
Upper Xiajiadian	0.868	18.171	15.77	38.932	2.143	Yang, J., 2014, 赤峰地区青铜器时代晚期铜器的科学分析研究 Chifeng diqu qingtongqi shidai wanqi tongqi de kexue fenxi yanjiu, University of Science and Technology Beijing, Beijing.
Upper Xiajiadian	0.851	18.362	15.619	38.393	2.091	Yang, J., 2014, 赤峰地区青铜器时代晚期铜器的科学分析研究 Chifeng diqu qingtongqi shidai wanqi tongqi de kexue fenxi yanjiu, University of Science and Technology Beijing, Beijing.
Upper Xiajiadian	0.866	18.018	15.612	38.42	2.132	Yang, J., 2014, 赤峰地区青铜器时代晚期铜器的科学分析研究 Chifeng diqu qingtongqi shidai wanqi tongqi de kexue fenxi yanjiu, University of Science and Technology Beijing, Beijing.
Upper Xiajiadian	0.867	18.004	15.603	38.334	2.129	Yang, J., 2014, 赤峰地区青铜器时代晚期铜器的科学分析研究 Chifeng diqu qingtongqi shidai wanqi tongqi de kexue fenxi yanjiu, University of Science and Technology Beijing, Beijing.
Upper Xiajiadian	0.856	18.322	15.69	38.613	2.107	Yang, J., 2014, 赤峰地区青铜器时代晚期铜器的科学分析研究 Chifeng diqu qingtongqi shidai wanqi tongqi de kexue fenxi yanjiu, University of Science and Technology Beijing, Beijing.
Upper Xiajiadian	0.863	18.182	15.693	38.994	2.145	Yang, J., 2014, 赤峰地区青铜器时代晚期铜器的科学分析研究 Chifeng diqu qingtongqi shidai wanqi tongqi de kexue fenxi yanjiu, University of Science and Technology Beijing, Beijing.
Upper Xiajiadian	0.851	18.403	15.664	38.537	2.094	Yang, J., 2014, 赤峰地区青铜器时代晚期铜器的科学分析研究 Chifeng diqu qingtongqi shidai wanqi tongqi de kexue fenxi yanjiu, University of Science and Technology Beijing, Beijing.
Upper Xiajiadian	0.851	18.382	15.641	38.465	2.093	Yang, J., 2014, 赤峰地区青铜器时代晚期铜器的科学分析研究 Chifeng diqu qingtongqi shidai wanqi tongqi de kexue fenxi yanjiu, University of Science and Technology Beijing, Beijing.
Upper Xiajiadian	0.864	18.16	15.691	38.61	2.126	Yang, J., 2014, 赤峰地区青铜器时代晚期铜器的科学分析研究 Chifeng diqu qingtongqi shidai wanqi tongqi de kexue fenxi yanjiu, University of Science and Technology Beijing, Beijing.
Upper Xiajiadian	0.866	18.108	15.674	38.553	2.129	Yang, J., 2014, 赤峰地区青铜器时代晚期铜器的科学分析研究 Chifeng diqu qingtongqi shidai wanqi tongqi de kexue fenxi yanjiu, University of Science and Technology Beijing, Beijing.
Upper Xiajiadian	0.859	18.297	15.714	38.69	2.115	Yang, J., 2014, 赤峰地区青铜器时代晚期铜器的科学分析研究 Chifeng diqu qingtongqi shidai wanqi tongqi de kexue fenxi yanjiu, University of Science and Technology Beijing, Beijing.
Upper Xiajiadian	0.865	18.246	15.779	38.976	2.136	Yang, J., 2014, 赤峰地区青铜器时代晚期铜器的科学分析研究 Chifeng diqu qingtongqi shidai wanqi tongqi de kexue fenxi yanjiu, University of Science and Technology Beijing, Beijing.
Upper Xiajiadian	0.865	18.097	15.649	38.552	2.13	Yang, J., 2014, 赤峰地区青铜器时代晚期铜器的科学分析研究 Chifeng diqu qingtongqi shidai wanqi tongqi de kexue fenxi yanjiu, University of Science and Technology Beijing, Beijing.
Upper Xiajiadian	0.867	18.039	15.634	38.457	2.132	Yang, J., 2014, 赤峰地区青铜器时代晚期铜器的科学分析研究 Chifeng diqu qingtongqi shidai wanqi tongqi de kexue fenxi yanjiu, University of Science and Technology Beijing, Beijing.
Upper Xiajiadian	0.868	18.102	15.713	38.703	2.138	Yang, J., 2014, 赤峰地区青铜器时代晚期铜器的科学分析研究 Chifeng diqu qingtongqi shidai wanqi tongqi de kexue fenxi yanjiu, University of Science and Technology Beijing, Beijing.
Upper Xiajiadian	0.862	18.26	15.748	38.826	2.126	Yang, J., 2014, 赤峰地区青铜器时代晚期铜器的科学分析研究 Chifeng diqu qingtongqi shidai wanqi tongqi de kexue fenxi yanjiu, University of Science and Technology Beijing, Beijing.
Upper Xiajiadian	0.884	17.716	15.653	38.408	2.168	Yang, J., 2014, 赤峰地区青铜器时代晚期铜器的科学分析研究 Chifeng diqu qingtongqi shidai wanqi tongqi de kexue fenxi yanjiu, University of Science and Technology Beijing, Beijing.
Upper Xiajiadian	0.886	17.628	15.623	38.207	2.167	Yang, J., 2014, 赤峰地区青铜器时代晚期铜器的科学分析研究 Chifeng diqu qingtongqi shidai wanqi tongqi de kexue fenxi yanjiu, University of Science and Technology Beijing, Beijing.
Upper Xiajiadian	0.855	18.422	15.748	38.816	2.107	Yang, J., 2014, 赤峰地区青铜器时代晚期铜器的科学分析研究 Chifeng diqu qingtongqi shidai wanqi tongqi de kexue fenxi yanjiu, University of Science and Technology Beijing, Beijing.
Upper Xiajiadian	0.851	18.384	15.64	38.624	2.101	Yang, J., 2014, 赤峰地区青铜器时代晚期铜器的科学分析研究 Chifeng diqu qingtongqi shidai wanqi tongqi de kexue fenxi yanjiu, University of Science and Technology Beijing, Beijing.
Upper Xiajiadian	0.862	18.108	15.61	38.395	2.12	Yang, J., 2014, 赤峰地区青铜器时代晚期铜器的科学分析研究 Chifeng diqu qingtongqi shidai wanqi tongqi de kexue fenxi yanjiu, University of Science and Technology Beijing, Beijing.
Upper Xiajiadian	0.859	18.308	15.723	38.841	2.122	Yang, J., 2014, 赤峰地区青铜器时代晚期铜器的科学分析研究 Chifeng diqu qingtongqi shidai wanqi tongqi de kexue fenxi yanjiu, University of Science and Technology Beijing, Beijing.
Upper Xiajiadian	0.859	18.17	15.607	38.411	2.114	Yang, J., 2014, 赤峰地区青铜器时代晚期铜器的科学分析研究 Chifeng diqu qingtongqi shidai wanqi tongqi de kexue fenxi yanjiu, University of Science and Technology Beijing, Beijing.
Upper Xiajiadian	0.859	18.178	15.607	38.411	2.113	Yang, J., 2014, 赤峰地区青铜器时代晚期铜器的科学分析研究 Chifeng diqu qingtongqi shidai wanqi tongqi de kexue fenxi yanjiu, University of Science and Technology Beijing, Beijing.
Upper Xiajiadian	0.862	18.217	15.709	38.757	2.128	Yang, J., 2014, 赤峰地区青铜器时代晚期铜器的科学分析研究 Chifeng diqu qingtongqi shidai wanqi tongqi de kexue fenxi yanjiu, University of Science and Technology Beijing, Beijing.
Upper Xiajiadian	0.862	18.239	15.719	38.822	2.129	Yang, J., 2014, 赤峰地区青铜器时代晚期铜器的科学分析研究 Chifeng diqu qingtongqi shidai wanqi tongqi de kexue fenxi yanjiu, University of Science and Technology Beijing, Beijing.
Upper Xiajiadian	0.866	18.027	15.62	38.446	2.133	Yang, J., 2014, 赤峰地区青铜器时代晚期铜器的科学分析研究 Chifeng diqu qingtongqi shidai wanqi tongqi de kexue fenxi yanjiu, University of Science and Technology Beijing, Beijing.
Upper Xiajiadian	0.864	18.124	15.652	38.564	2.128	Yang, J., 2014, 赤峰地区青铜器时代晚期铜器的科学分析研究 Chifeng diqu qingtongqi shidai wanqi tongqi de kexue fenxi yanjiu, University of Science and Technology Beijing, Beijing.
Upper Xiajiadian	0.862	18.199	15.682	38.682	2.126	Yang, J., 2014, 赤峰地区青铜器时代晚期铜器的科学分析研究 Chifeng diqu qingtongqi shidai wanqi tongqi de kexue fenxi yanjiu, University of Science and Technology Beijing, Beijing.
Upper Xiajiadian	0.856	18.27	15.648	38.465	2.105	Yang, J., 2014, 赤峰地区青铜器时代晚期铜器的科学分析研究 Chifeng diqu qingtongqi shidai wanqi tongqi de kexue fenxi yanjiu, University of Science and Technology Beijing, Beijing.
Upper Xiajiadian	0.862	18.073	15.57	38.205	2.114	Yang, J., 2014, 赤峰地区青铜器时代晚期铜器的科学分析研究 Chifeng diqu qingtongqi shidai wanqi tongqi de kexue fenxi yanjiu, University of Science and Technology Beijing, Beijing.
Upper Xiajiadian	0.852	18.439	15.704	38.667	2.097	Yang, J., 2014, 赤峰地区青铜器时代晚期铜器的科学分析研究 Chifeng diqu qingtongqi shidai wanqi tongqi de kexue fenxi yanjiu, University of Science and Technology Beijing, Beijing.
Upper Xiajiadian	0.874	17.897	15.641	38.51	2.152	Yang, J., 2014, 赤峰地区青铜器时代晚期铜器的科学分析研究 Chifeng diqu qingtongqi shidai wanqi tongqi de kexue fenxi yanjiu, University of Science and Technology Beijing, Beijing.
Upper Xiajiadian	0.87	17.968	15.641	38.284	2.131	Yang, J., 2014, 赤峰地区青铜器时代晚期铜器的科学分析研究 Chifeng diqu qingtongqi shidai wanqi tongqi de kexue fenxi yanjiu, University of Science and Technology Beijing, Beijing.
Upper Xiajiadian	0.879	17.851	15.688	38.606	2.163	Yang, J., 2014, 赤峰地区青铜器时代晚期铜器的科学分析研究 Chifeng diqu qingtongqi shidai wanqi tongqi de kexue fenxi yanjiu, University of Science and Technology Beijing, Beijing.
Upper Xiajiadian	0.857	18.255	15.64	38.553	2.112	Yang, J., 2014, 赤峰地区青铜器时代晚期铜器的科学分析研究 Chifeng diqu qingtongqi shidai wanqi tongqi de kexue fenxi yanjiu, University of Science and Technology Beijing, Beijing.
Upper Xiajiadian	0.862	18.18	15.679	38.556	2.121	Yang, J., 2014, 赤峰地区青铜器时代晚期铜器的科学分析研究 Chifeng diqu qingtongqi shidai wanqi tongqi de kexue fenxi yanjiu, University of Science and Technology Beijing, Beijing.
Upper Xiajiadian	0.851	18.413	15.669	38.551	2.094	Yang, J., 2014, 赤峰地区青铜器时代晚期铜器的科学分析研究 Chifeng diqu qingtongqi shidai wanqi tongqi de kexue fenxi yanjiu, University of Science and Technology Beijing, Beijing.
Upper Xiajiadian	0.858	18.287	15.696	38.638	2.113	Yang, J., 2014, 赤峰地区青铜器时代晚期铜器的科学分析研究 Chifeng diqu qingtongqi shidai wanqi tongqi de kexue fenxi yanjiu, University of Science and Technology Beijing, Beijing.
Upper Xiajiadian	0.867	18.106	15.702	38.693	2.137	Yang, J., 2014, 赤峰地区青铜器时代晚期铜器的科学分析研究 Chifeng diqu qingtongqi shidai wanqi tongqi de kexue fenxi yanjiu, University of Science and Technology Beijing, Beijing.
Upper Xiajiadian	0.859	18.21	15.649	38.584	2.119	Yang, J., 2014, 赤峰地区青铜器时代晚期铜器的科学分析研究 Chifeng diqu qingtongqi shidai wanqi tongqi de kexue fenxi yanjiu, University of Science and Technology Beijing, Beijing.
Upper Xiajiadian	0.919	16.78	15.418	37.082	2.21	Yang, J., 2014, 赤峰地区青铜器时代晚期铜器的科学分析研究 Chifeng diqu qingtongqi shidai wanqi tongqi de kexue fenxi yanjiu, University of Science and Technology Beijing, Beijing.
Upper Xiajiadian	0.854	18.213	15.546	38.043	2.089	Yang, J., 2014, 赤峰地区青铜器时代晚期铜器的科学分析研究 Chifeng diqu qingtongqi shidai wanqi tongqi de kexue fenxi yanjiu, University of Science and Technology Beijing, Beijing.
Upper Xiajiadian	0.849	18.349	15.586	38.28	2.086	Yang, J., 2014, 赤峰地区青铜器时代晚期铜器的科学分析研究 Chifeng diqu qingtongqi shidai wanqi tongqi de kexue fenxi yanjiu, University of Science and Technology Beijing, Beijing.
Upper Xiajiadian	0.851	18.438	15.696	38.642	2.096	Yang, J., 2014, 赤峰地区青铜器时代晚期铜器的科学分析研究 Chifeng diqu qingtongqi shidai wanqi tongqi de kexue fenxi yanjiu, University of Science and Technology Beijing, Beijing.
Upper Xiajiadian	0.867	18.135	15.714	38.71	2.135	Yang, J., 2014, 赤峰地区青铜器时代晚期铜器的科学分析研究 Chifeng diqu qingtongqi shidai wanqi tongqi de kexue fenxi yanjiu, University of Science and Technology Beijing, Beijing.
Upper Xiajiadian	0.873	17.884	15.605	38.263	2.14	Yang, J., 2014, 赤峰地区青铜器时代晚期铜器的科学分析研究 Chifeng diqu qingtongqi shidai wanqi tongqi de kexue fenxi yanjiu, University of Science and Technology Beijing, Beijing.
Upper Xiajiadian	0.849	18.506	15.708	38.865	2.1	Yang, J., 2014, 赤峰地区青铜器时代晚期铜器的科学分析研究 Chifeng diqu qingtongqi shidai wanqi tongqi de kexue fenxi yanjiu, University of Science and Technology Beijing, Beijing.
Upper Xiajiadian	0.856	18.279	15.652	38.642	2.114	Yang, J., 2014, 赤峰地区青铜器时代晚期铜器的科学分析研究 Chifeng diqu qingtongqi shidai wanqi tongqi de kexue fenxi yanjiu, University of Science and Technology Beijing, Beijing.
Upper Xiajiadian	0.846	18.669	15.785	39.013	2.09	Yang, J., 2014, 赤峰地区青铜器时代晚期铜器的科学分析研究 Chifeng diqu qingtongqi shidai wanqi tongqi de kexue fenxi yanjiu, University of Science and Technology Beijing, Beijing.
Upper Xiajiadian	0.864	18.104	15.645	38.577	2.131	Yang, J., 2014, 赤峰地区青铜器时代晚期铜器的科学分析研究 Chifeng diqu qingtongqi shidai wanqi tongqi de kexue fenxi yanjiu, University of Science and Technology Beijing, Beijing.
Upper Xiajiadian	0.849	18.514	15.71	38.871	2.1	Yang, J., 2014, 赤峰地区青铜器时代晚期铜器的科学分析研究 Chifeng diqu qingtongqi shidai wanqi tongqi de kexue fenxi yanjiu, University of Science and Technology Beijing, Beijing.
Upper Xiajiadian	0.864	18.148	15.683	38.665	2.131	Yang, J., 2014, 赤峰地区青铜器时代晚期铜器的科学分析研究 Chifeng diqu qingtongqi shidai wanqi tongqi de kexue fenxi yanjiu, University of Science and Technology Beijing, Beijing.
Upper Xiajiadian	0.852	18.456	15.725	38.736	2.099	Yang, J., 2014, 赤峰地区青铜器时代晚期铜器的科学分析研究 Chifeng diqu qingtongqi shidai wanqi tongqi de kexue fenxi yanjiu, University of Science and Technology Beijing, Beijing.
Upper Xiajiadian	0.86	18.234	15.68	38.592	2.116	Yang, J., 2014, 赤峰地区青铜器时代晚期铜器的科学分析研究 Chifeng diqu qingtongqi shidai wanqi tongqi de kexue fenxi yanjiu, University of Science and Technology Beijing, Beijing.
Upper Xiajiadian	0.866	18.111	15.682	38.644	2.134	Yang, J., 2014, 赤峰地区青铜器时代晚期铜器的科学分析研究 Chifeng diqu qingtongqi shidai wanqi tongqi de kexue fenxi yanjiu, University of Science and Technology Beijing, Beijing.
Upper Xiajiadian	0.868	18.092	15.696	38.648	2.136	Yang, J., 2014, 赤峰地区青铜器时代晚期铜器的科学分析研究 Chifeng diqu qingtongqi shidai wanqi tongqi de kexue fenxi yanjiu, University of Science and Technology Beijing, Beijing.
Upper Xiajiadian	0.868	18.114	15.717	38.759	2.14	Yang, J., 2014, 赤峰地区青铜器时代晚期铜器的科学分析研究 Chifeng diqu qingtongqi shidai wanqi tongqi de kexue fenxi yanjiu, University of Science and Technology Beijing, Beijing.
Upper Xiajiadian	0.868	18.076	15.694	38.658	2.139	Yang, J., 2014, 赤峰地区青铜器时代晚期铜器的科学分析研究 Chifeng diqu qingtongqi shidai wanqi tongqi de kexue fenxi yanjiu, University of Science and Technology Beijing, Beijing.
Upper Xiajiadian	0.869	18.086	15.715	38.733	2.142	Yang, J., 2014, 赤峰地区青铜器时代晚期铜器的科学分析研究 Chifeng diqu qingtongqi shidai wanqi tongqi de kexue fenxi yanjiu, University of Science and Technology Beijing, Beijing.
Upper Xiajiadian	0.867	18.046	15.654	38.505	2.134	Yang, J., 2014, 赤峰地区青铜器时代晚期铜器的科学分析研究 Chifeng diqu qingtongqi shidai wanqi tongqi de kexue fenxi yanjiu, University of Science and Technology Beijing, Beijing.
Upper Xiajiadian	0.856	18.223	15.591	38.319	2.103	Yang, J., 2014, 赤峰地区青铜器时代晚期铜器的科学分析研究 Chifeng diqu qingtongqi shidai wanqi tongqi de kexue fenxi yanjiu, University of Science and Technology Beijing, Beijing.
Upper Xiajiadian	0.869	18.097	15.733	38.769	2.142	Yang, J., 2014, 赤峰地区青铜器时代晚期铜器的科学分析研究 Chifeng diqu qingtongqi shidai wanqi tongqi de kexue fenxi yanjiu, University of Science and Technology Beijing, Beijing.
Upper Xiajiadian	0.867	18.038	15.643	38.475	2.133	Yang, J., 2014, 赤峰地区青铜器时代晚期铜器的科学分析研究 Chifeng diqu qingtongqi shidai wanqi tongqi de kexue fenxi yanjiu, University of Science and Technology Beijing, Beijing.
Upper Xiajiadian	0.865	18.09	15.64	38.396	2.122	Yang, J., 2014, 赤峰地区青铜器时代晚期铜器的科学分析研究 Chifeng diqu qingtongqi shidai wanqi tongqi de kexue fenxi yanjiu, University of Science and Technology Beijing, Beijing.
Upper Xiajiadian	0.867	18.055	15.661	38.539	2.135	Yang, J., 2014, 赤峰地区青铜器时代晚期铜器的科学分析研究 Chifeng diqu qingtongqi shidai wanqi tongqi de kexue fenxi yanjiu, University of Science and Technology Beijing, Beijing.
Yunnan Eastern Zhou	0.8526	18.362	15.6554	38.8595	2.1163	Wan, F., L. Guo, X. Li, and Z. Yuzhong., 1998, 古夜郎国铜釜的铅同位素考证 Gu Yelangguo tongfu de qian tongweisu kaozheng, Journal of Guangxi University for Nationalities (Natural Science Edition), 4(2), 53-56.
Yunnan Eastern Zhou	0.84644	18.422	15.5931	38.3786	2.0833	Wan, F., L. Guo, X. Li, and Z. Yuzhong., 1998, 古夜郎国铜釜的铅同位素考证 Gu Yelangguo tongfu de qian tongweisu kaozheng, Journal of Guangxi University for Nationalities (Natural Science Edition), 4(2), 53-56.
Yunnan Eastern Zhou	0.84703	18.372	15.5616	38.3662	2.0883	Wan, F., L. Guo, X. Li, and Z. Yuzhong., 1998, 古夜郎国铜釜的铅同位素考证 Gu Yelangguo tongfu de qian tongweisu kaozheng, Journal of Guangxi University for Nationalities (Natural Science Edition), 4(2), 53-56.
Yunnan Eastern Zhou	0.85192	18.439	15.7086	38.8657	2.1078	Wan, F., L. Guo, X. Li, and Z. Yuzhong., 1998, 古夜郎国铜釜的铅同位素考证 Gu Yelangguo tongfu de qian tongweisu kaozheng, Journal of Guangxi University for Nationalities (Natural Science Edition), 4(2), 53-56.
Yunnan Eastern Zhou	0.85096	18.481	15.7266	38.9432	2.1072	Wan, F., L. Guo, X. Li, and Z. Yuzhong., 1998, 古夜郎国铜釜的铅同位素考证 Gu Yelangguo tongfu de qian tongweisu kaozheng, Journal of Guangxi University for Nationalities (Natural Science Edition), 4(2), 53-56.
Yunnan Eastern Zhou	0.85866	18.217	15.6422	38.5381	2.1155	Wan, F., L. Guo, X. Li, and Z. Yuzhong., 1998, 古夜郎国铜釜的铅同位素考证 Gu Yelangguo tongfu de qian tongweisu kaozheng, Journal of Guangxi University for Nationalities (Natural Science Edition), 4(2), 53-56.
Yunnan Eastern Zhou	0.86117	18.045	15.5398	38.176	2.1156	Wan, F., L. Guo, X. Li, and Z. Yuzhong., 1998, 古夜郎国铜釜的铅同位素考证 Gu Yelangguo tongfu de qian tongweisu kaozheng, Journal of Guangxi University for Nationalities (Natural Science Edition), 4(2), 53-56.
Yunnan Eastern Zhou	0.8591	18.175	15.6141	38.4001	2.1128	Wan, F., L. Guo, X. Li, and Z. Yuzhong., 1998, 古夜郎国铜釜的铅同位素考证 Gu Yelangguo tongfu de qian tongweisu kaozheng, Journal of Guangxi University for Nationalities (Natural Science Edition), 4(2), 53-56.
Yunnan Eastern Zhou	0.85581	18.293	15.6553	38.6641	2.1136	Wan, F., L. Guo, X. Li, and Z. Yuzhong., 1998, 古夜郎国铜釜的铅同位素考证 Gu Yelangguo tongfu de qian tongweisu kaozheng, Journal of Guangxi University for Nationalities (Natural Science Edition), 4(2), 53-56.
Yunnan Eastern Zhou	0.84866	18.357	15.5789	38.3827	2.0909	Wan, F., L. Guo, X. Li, and Z. Yuzhong., 1998, 古夜郎国铜釜的铅同位素考证 Gu Yelangguo tongfu de qian tongweisu kaozheng, Journal of Guangxi University for Nationalities (Natural Science Edition), 4(2), 53-56.
Yunnan Eastern Zhou	0.8375	18.67	15.636	38.955	2.0865	Cui, J., and X. Wu, 2008, 铅同位素考古研究——以中国云南和越南出土青铜器为例 Qiantongweisu kaogu yanjiu-- yi Zhongguo Yunan he Yuenan chutu qingtongqi weili: Beijing, Wenwu press.
Yunnan Eastern Zhou	0.8475	18.501	15.678	38.6578	2.0895	Cui, J., and X. Wu, 2008, 铅同位素考古研究——以中国云南和越南出土青铜器为例 Qiantongweisu kaogu yanjiu-- yi Zhongguo Yunan he Yuenan chutu qingtongqi weili: Beijing, Wenwu press.
Yunnan Eastern Zhou	0.8445	18.601	15.709	38.9319	2.093	Cui, J., and X. Wu, 2008, 铅同位素考古研究——以中国云南和越南出土青铜器为例 Qiantongweisu kaogu yanjiu-- yi Zhongguo Yunan he Yuenan chutu qingtongqi weili: Beijing, Wenwu press.
Yunnan Eastern Zhou	0.8546	18.334	15.669	38.4592	2.0977	Cui, J., and X. Wu, 2008, 铅同位素考古研究——以中国云南和越南出土青铜器为例 Qiantongweisu kaogu yanjiu-- yi Zhongguo Yunan he Yuenan chutu qingtongqi weili: Beijing, Wenwu press.
Yunnan Eastern Zhou	0.8436	18.645	15.729	38.9886	2.0911	Cui, J., and X. Wu, 2008, 铅同位素考古研究——以中国云南和越南出土青铜器为例 Qiantongweisu kaogu yanjiu-- yi Zhongguo Yunan he Yuenan chutu qingtongqi weili: Beijing, Wenwu press.
Yunnan Eastern Zhou	0.8414	18.563	15.618	38.6946	2.0845	Cui, J., and X. Wu, 2008, 铅同位素考古研究——以中国云南和越南出土青铜器为例 Qiantongweisu kaogu yanjiu-- yi Zhongguo Yunan he Yuenan chutu qingtongqi weili: Beijing, Wenwu press.
Yunnan Eastern Zhou	0.8508	18.456	15.703	38.7945	2.102	Cui, J., and X. Wu, 2008, 铅同位素考古研究——以中国云南和越南出土青铜器为例 Qiantongweisu kaogu yanjiu-- yi Zhongguo Yunan he Yuenan chutu qingtongqi weili: Beijing, Wenwu press.
Yunnan Eastern Zhou	0.8523	18.404	15.686	38.9153	2.1145	Cui, J., and X. Wu, 2008, 铅同位素考古研究——以中国云南和越南出土青铜器为例 Qiantongweisu kaogu yanjiu-- yi Zhongguo Yunan he Yuenan chutu qingtongqi weili: Beijing, Wenwu press.
Yunnan Eastern Zhou	0.8492	18.435	15.656	38.8241	2.106	Cui, J., and X. Wu, 2008, 铅同位素考古研究——以中国云南和越南出土青铜器为例 Qiantongweisu kaogu yanjiu-- yi Zhongguo Yunan he Yuenan chutu qingtongqi weili: Beijing, Wenwu press.
Yunnan Eastern Zhou	0.849	18.403	15.623	38.7346	2.1048	Cui, J., and X. Wu, 2008, 铅同位素考古研究——以中国云南和越南出土青铜器为例 Qiantongweisu kaogu yanjiu-- yi Zhongguo Yunan he Yuenan chutu qingtongqi weili: Beijing, Wenwu press.
Yunnan Eastern Zhou	0.8441	18.663	15.753	39.0467	2.0922	Cui, J., and X. Wu, 2008, 铅同位素考古研究——以中国云南和越南出土青铜器为例 Qiantongweisu kaogu yanjiu-- yi Zhongguo Yunan he Yuenan chutu qingtongqi weili: Beijing, Wenwu press.
Yunnan Eastern Zhou	0.8752	17.766	15.548	38.4581	2.1647	Cui, J., and X. Wu, 2008, 铅同位素考古研究——以中国云南和越南出土青铜器为例 Qiantongweisu kaogu yanjiu-- yi Zhongguo Yunan he Yuenan chutu qingtongqi weili: Beijing, Wenwu press.
Yunnan Eastern Zhou	0.8893	17.139	15.244	36.6895	2.1407	Cui, J., and X. Wu, 2008, 铅同位素考古研究——以中国云南和越南出土青铜器为例 Qiantongweisu kaogu yanjiu-- yi Zhongguo Yunan he Yuenan chutu qingtongqi weili: Beijing, Wenwu press.
Yunnan Eastern Zhou	0.8575	18.282	15.675	38.5604	2.1092	Cui, J., and X. Wu, 2008, 铅同位素考古研究——以中国云南和越南出土青铜器为例 Qiantongweisu kaogu yanjiu-- yi Zhongguo Yunan he Yuenan chutu qingtongqi weili: Beijing, Wenwu press.
Yunnan Eastern Zhou	0.8489	18.345	15.572	38.4896	2.0981	Cui, J., and X. Wu, 2008, 铅同位素考古研究——以中国云南和越南出土青铜器为例 Qiantongweisu kaogu yanjiu-- yi Zhongguo Yunan he Yuenan chutu qingtongqi weili: Beijing, Wenwu press.
Yunnan Eastern Zhou	0.858	18.044	15.49	38.0981	2.1114	Cui, J., and X. Wu, 2008, 铅同位素考古研究——以中国云南和越南出土青铜器为例 Qiantongweisu kaogu yanjiu-- yi Zhongguo Yunan he Yuenan chutu qingtongqi weili: Beijing, Wenwu press.
Yunnan Eastern Zhou	0.8461	18.56	15.699	38.8257	2.0919	Cui, J., and X. Wu, 2008, 铅同位素考古研究——以中国云南和越南出土青铜器为例 Qiantongweisu kaogu yanjiu-- yi Zhongguo Yunan he Yuenan chutu qingtongqi weili: Beijing, Wenwu press.
Yunnan Eastern Zhou	0.8538	18.422	15.729	38.7746	2.1048	Cui, J., and X. Wu, 2008, 铅同位素考古研究——以中国云南和越南出土青铜器为例 Qiantongweisu kaogu yanjiu-- yi Zhongguo Yunan he Yuenan chutu qingtongqi weili: Beijing, Wenwu press.
Yunnan Eastern Zhou	0.8763	17.744	15.55	38.3803	2.163	Cui, J., and X. Wu, 2008, 铅同位素考古研究——以中国云南和越南出土青铜器为例 Qiantongweisu kaogu yanjiu-- yi Zhongguo Yunan he Yuenan chutu qingtongqi weili: Beijing, Wenwu press.
Yunnan Eastern Zhou	0.8523	18.664	15.907	39.2597	2.1035	Cui, J., and X. Wu, 2008, 铅同位素考古研究——以中国云南和越南出土青铜器为例 Qiantongweisu kaogu yanjiu-- yi Zhongguo Yunan he Yuenan chutu qingtongqi weili: Beijing, Wenwu press.
Yunnan Eastern Zhou	0.8612	18.304	15.764	38.6599	2.1121	Cui, J., and X. Wu, 2008, 铅同位素考古研究——以中国云南和越南出土青铜器为例 Qiantongweisu kaogu yanjiu-- yi Zhongguo Yunan he Yuenan chutu qingtongqi weili: Beijing, Wenwu press.
Yunnan Eastern Zhou	0.8521	18.396	15.675	38.7015	2.1038	Cui, J., and X. Wu, 2008, 铅同位素考古研究——以中国云南和越南出土青铜器为例 Qiantongweisu kaogu yanjiu-- yi Zhongguo Yunan he Yuenan chutu qingtongqi weili: Beijing, Wenwu press.
Yunnan Eastern Zhou	0.8418	18.67	15.716	39.0166	2.0898	Cui, J., and X. Wu, 2008, 铅同位素考古研究——以中国云南和越南出土青铜器为例 Qiantongweisu kaogu yanjiu-- yi Zhongguo Yunan he Yuenan chutu qingtongqi weili: Beijing, Wenwu press.
Yunnan Eastern Zhou	0.8524	18.396	15.681	38.9131	2.1153	Cui, J., and X. Wu, 2008, 铅同位素考古研究——以中国云南和越南出土青铜器为例 Qiantongweisu kaogu yanjiu-- yi Zhongguo Yunan he Yuenan chutu qingtongqi weili: Beijing, Wenwu press.
Yunnan Eastern Zhou	0.8528	18.335	15.636	38.8005	2.1162	Cui, J., and X. Wu, 2008, 铅同位素考古研究——以中国云南和越南出土青铜器为例 Qiantongweisu kaogu yanjiu-- yi Zhongguo Yunan he Yuenan chutu qingtongqi weili: Beijing, Wenwu press.
Yunnan Eastern Zhou	0.8844	17.537	15.51	38.015	2.1677	Cui, J., and X. Wu, 2008, 铅同位素考古研究——以中国云南和越南出土青铜器为例 Qiantongweisu kaogu yanjiu-- yi Zhongguo Yunan he Yuenan chutu qingtongqi weili: Beijing, Wenwu press.
Yunnan Eastern Zhou	0.8514	18.45	15.708	38.7671	2.1012	Cui, J., and X. Wu, 2008, 铅同位素考古研究——以中国云南和越南出土青铜器为例 Qiantongweisu kaogu yanjiu-- yi Zhongguo Yunan he Yuenan chutu qingtongqi weili: Beijing, Wenwu press.
Yunnan Eastern Zhou	0.8568	19.141	16.317	40.4813	2.1149	Cui, J., and X. Wu, 2008, 铅同位素考古研究——以中国云南和越南出土青铜器为例 Qiantongweisu kaogu yanjiu-- yi Zhongguo Yunan he Yuenan chutu qingtongqi weili: Beijing, Wenwu press.
Yunnan Eastern Zhou	0.8522	18.389	15.671	38.8983	2.1153	Cui, J., and X. Wu, 2008, 铅同位素考古研究——以中国云南和越南出土青铜器为例 Qiantongweisu kaogu yanjiu-- yi Zhongguo Yunan he Yuenan chutu qingtongqi weili: Beijing, Wenwu press.
Yunnan Eastern Zhou	0.8527	18.433	15.717	39.0079	2.1162	Cui, J., and X. Wu, 2008, 铅同位素考古研究——以中国云南和越南出土青铜器为例 Qiantongweisu kaogu yanjiu-- yi Zhongguo Yunan he Yuenan chutu qingtongqi weili: Beijing, Wenwu press.
Yunnan Eastern Zhou	0.8513	18.411	15.673	38.8767	2.1116	Cui, J., and X. Wu, 2008, 铅同位素考古研究——以中国云南和越南出土青铜器为例 Qiantongweisu kaogu yanjiu-- yi Zhongguo Yunan he Yuenan chutu qingtongqi weili: Beijing, Wenwu press.
Yunnan Eastern Zhou	0.853	18.415	15.708	38.7488	2.1042	Cui, J., and X. Wu, 2008, 铅同位素考古研究——以中国云南和越南出土青铜器为例 Qiantongweisu kaogu yanjiu-- yi Zhongguo Yunan he Yuenan chutu qingtongqi weili: Beijing, Wenwu press.
Yunnan Eastern Zhou	0.8451	18.701	15.806	39.0739	2.0894	Cui, J., and X. Wu, 2008, 铅同位素考古研究——以中国云南和越南出土青铜器为例 Qiantongweisu kaogu yanjiu-- yi Zhongguo Yunan he Yuenan chutu qingtongqi weili: Beijing, Wenwu press.
Yunnan Eastern Zhou	0.8626	18.127	15.637	38.4329	2.1202	Cui, J., and X. Wu, 2008, 铅同位素考古研究——以中国云南和越南出土青铜器为例 Qiantongweisu kaogu yanjiu-- yi Zhongguo Yunan he Yuenan chutu qingtongqi weili: Beijing, Wenwu press.
Yunnan Eastern Zhou	0.8674	17.926	15.567	37.9906	2.1193	Cui, J., and X. Wu, 2008, 铅同位素考古研究——以中国云南和越南出土青铜器为例 Qiantongweisu kaogu yanjiu-- yi Zhongguo Yunan he Yuenan chutu qingtongqi weili: Beijing, Wenwu press.
Yunnan Eastern Zhou	0.8644	18.105	15.651	38.6904	2.137	Cui, J., and X. Wu, 2008, 铅同位素考古研究——以中国云南和越南出土青铜器为例 Qiantongweisu kaogu yanjiu-- yi Zhongguo Yunan he Yuenan chutu qingtongqi weili: Beijing, Wenwu press.
Yunnan Eastern Zhou	0.0709	0.644	0.652	0.0316848	0.0492	Cui, J., and X. Wu, 2008, 铅同位素考古研究——以中国云南和越南出土青铜器为例 Qiantongweisu kaogu yanjiu-- yi Zhongguo Yunan he Yuenan chutu qingtongqi weili: Beijing, Wenwu press.
Yunnan Eastern Zhou	0.8358	18.834	15.743	39.2802	2.0856	Cui, J., and X. Wu, 2008, 铅同位素考古研究——以中国云南和越南出土青铜器为例 Qiantongweisu kaogu yanjiu-- yi Zhongguo Yunan he Yuenan chutu qingtongqi weili: Beijing, Wenwu press.
Yunnan Eastern Zhou	0.835	18.742	15.649	39.0846	2.0854	Cui, J., and X. Wu, 2008, 铅同位素考古研究——以中国云南和越南出土青铜器为例 Qiantongweisu kaogu yanjiu-- yi Zhongguo Yunan he Yuenan chutu qingtongqi weili: Beijing, Wenwu press.
Xiaxiangpu	0.865	18.002	15.576	38.283	2.1266	Mu, D., G. Song, B. Cui, H. Wang, W. Wang, and W. Luo, 2014, Provenance study on Chinese bronze artefacts of E in the Zhou Dynasty by lead isotope analysis, Journal of Archaeological Science, 52, 515-523.
Xiaxiangpu	0.865	18.006	15.571	38.254	2.12451	Mu, D., G. Song, B. Cui, H. Wang, W. Wang, and W. Luo, 2014, Provenance study on Chinese bronze artefacts of E in the Zhou Dynasty by lead isotope analysis, Journal of Archaeological Science, 52, 515-523.
Xiaxiangpu	0.865	18.013	15.574	38.31	2.1268	Mu, D., G. Song, B. Cui, H. Wang, W. Wang, and W. Luo, 2014, Provenance study on Chinese bronze artefacts of E in the Zhou Dynasty by lead isotope analysis, Journal of Archaeological Science, 52, 515-523.
Xiaxiangpu	0.865	18.006	15.568	38.329	2.12868	Mu, D., G. Song, B. Cui, H. Wang, W. Wang, and W. Luo, 2014, Provenance study on Chinese bronze artefacts of E in the Zhou Dynasty by lead isotope analysis, Journal of Archaeological Science, 52, 515-523.
Xiaxiangpu	0.867	17.907	15.516	38.14	2.12989	Mu, D., G. Song, B. Cui, H. Wang, W. Wang, and W. Luo, 2014, Provenance study on Chinese bronze artefacts of E in the Zhou Dynasty by lead isotope analysis, Journal of Archaeological Science, 52, 515-523.
Xiaxiangpu	0.866	17.976	15.562	38.223	2.12634	Mu, D., G. Song, B. Cui, H. Wang, W. Wang, and W. Luo, 2014, Provenance study on Chinese bronze artefacts of E in the Zhou Dynasty by lead isotope analysis, Journal of Archaeological Science, 52, 515-523.
Xiaxiangpu	0.866	17.906	15.498	38.181	2.1323	Mu, D., G. Song, B. Cui, H. Wang, W. Wang, and W. Luo, 2014, Provenance study on Chinese bronze artefacts of E in the Zhou Dynasty by lead isotope analysis, Journal of Archaeological Science, 52, 515-523.
Xiaxiangpu	0.867	17.96	15.563	38.207	2.12734	Mu, D., G. Song, B. Cui, H. Wang, W. Wang, and W. Luo, 2014, Provenance study on Chinese bronze artefacts of E in the Zhou Dynasty by lead isotope analysis, Journal of Archaeological Science, 52, 515-523.
Liu'an	0.864257	18.0741	15.6203	38.3973	2.12444	Wen, J., X. Ling, C. Zhao, Z. Zhang, Z. Yao, C. Zong, H. Yuan, and Z. Wu, 2013, 安徽六安地区东周楚国青铜器铅同位素特征的初步研究 Anhui Luan diqu dong Zhou Chuguo qingtongqi Qiantongweisu tezheng d chubu yanjiu, Journal of Northwest University (Natural Science Edition), 43(6), 1016-1020.
Liu'an	0.85335	18.356	15.6639	38.6919	2.10792	Wen, J., X. Ling, C. Zhao, Z. Zhang, Z. Yao, C. Zong, H. Yuan, and Z. Wu, 2013, 安徽六安地区东周楚国青铜器铅同位素特征的初步研究 Anhui Luan diqu dong Zhou Chuguo qingtongqi Qiantongweisu tezheng d chubu yanjiu, Journal of Northwest University (Natural Science Edition), 43(6), 1016-1020.
Liu'an	0.859118	18.1571	15.599	38.3951	2.11463	Wen, J., X. Ling, C. Zhao, Z. Zhang, Z. Yao, C. Zong, H. Yuan, and Z. Wu, 2013, 安徽六安地区东周楚国青铜器铅同位素特征的初步研究 Anhui Luan diqu dong Zhou Chuguo qingtongqi Qiantongweisu tezheng d chubu yanjiu, Journal of Northwest University (Natural Science Edition), 43(6), 1016-1020.
Liu'an	0.843888	18.6413	15.7312	39.0105	2.09268	Wen, J., X. Ling, C. Zhao, Z. Zhang, Z. Yao, C. Zong, H. Yuan, and Z. Wu, 2013, 安徽六安地区东周楚国青铜器铅同位素特征的初步研究 Anhui Luan diqu dong Zhou Chuguo qingtongqi Qiantongweisu tezheng d chubu yanjiu, Journal of Northwest University (Natural Science Edition), 43(6), 1016-1020.
Liu'an	0.862899	18.1064	15.624	38.626	2.13331	Wen, J., X. Ling, C. Zhao, Z. Zhang, Z. Yao, C. Zong, H. Yuan, and Z. Wu, 2013, 安徽六安地区东周楚国青铜器铅同位素特征的初步研究 Anhui Luan diqu dong Zhou Chuguo qingtongqi Qiantongweisu tezheng d chubu yanjiu, Journal of Northwest University (Natural Science Edition), 43(6), 1016-1020.
Liu'an	0.868713	17.9102	15.5591	38.2114	2.13344	Wen, J., X. Ling, C. Zhao, Z. Zhang, Z. Yao, C. Zong, H. Yuan, and Z. Wu, 2013, 安徽六安地区东周楚国青铜器铅同位素特征的初步研究 Anhui Luan diqu dong Zhou Chuguo qingtongqi Qiantongweisu tezheng d chubu yanjiu, Journal of Northwest University (Natural Science Edition), 43(6), 1016-1020.
Liu'an	0.865674	18.0047	15.5862	38.2903	2.12671	Wen, J., X. Ling, C. Zhao, Z. Zhang, Z. Yao, C. Zong, H. Yuan, and Z. Wu, 2013, 安徽六安地区东周楚国青铜器铅同位素特征的初步研究 Anhui Luan diqu dong Zhou Chuguo qingtongqi Qiantongweisu tezheng d chubu yanjiu, Journal of Northwest University (Natural Science Edition), 43(6), 1016-1020.
Liu'an	0.86593	18.0142	15.599	38.6567	2.14588	Wen, J., X. Ling, C. Zhao, Z. Zhang, Z. Yao, C. Zong, H. Yuan, and Z. Wu, 2013, 安徽六安地区东周楚国青铜器铅同位素特征的初步研究 Anhui Luan diqu dong Zhou Chuguo qingtongqi Qiantongweisu tezheng d chubu yanjiu, Journal of Northwest University (Natural Science Edition), 43(6), 1016-1020.
Liu'an	0.869851	17.9307	15.5969	38.4421	2.14395	Wen, J., X. Ling, C. Zhao, Z. Zhang, Z. Yao, C. Zong, H. Yuan, and Z. Wu, 2013, 安徽六安地区东周楚国青铜器铅同位素特征的初步研究 Anhui Luan diqu dong Zhou Chuguo qingtongqi Qiantongweisu tezheng d chubu yanjiu, Journal of Northwest University (Natural Science Edition), 43(6), 1016-1020.
Liu'an	0.871316	17.9324	15.6245	38.5095	2.1476	Wen, J., X. Ling, C. Zhao, Z. Zhang, Z. Yao, C. Zong, H. Yuan, and Z. Wu, 2013, 安徽六安地区东周楚国青铜器铅同位素特征的初步研究 Anhui Luan diqu dong Zhou Chuguo qingtongqi Qiantongweisu tezheng d chubu yanjiu, Journal of Northwest University (Natural Science Edition), 43(6), 1016-1020.
Liu'an	0.875565	17.7926	15.5788	38.246	2.14949	Wen, J., X. Ling, C. Zhao, Z. Zhang, Z. Yao, C. Zong, H. Yuan, and Z. Wu, 2013, 安徽六安地区东周楚国青铜器铅同位素特征的初步研究 Anhui Luan diqu dong Zhou Chuguo qingtongqi Qiantongweisu tezheng d chubu yanjiu, Journal of Northwest University (Natural Science Edition), 43(6), 1016-1020.
Liu'an	0.877743	17.77	15.5971	38.3528	2.15832	Wen, J., X. Ling, C. Zhao, Z. Zhang, Z. Yao, C. Zong, H. Yuan, and Z. Wu, 2013, 安徽六安地区东周楚国青铜器铅同位素特征的初步研究 Anhui Luan diqu dong Zhou Chuguo qingtongqi Qiantongweisu tezheng d chubu yanjiu, Journal of Northwest University (Natural Science Edition), 43(6), 1016-1020.
Liu'an	0.882417	17.6594	15.5826	38.2327	2.16503	Wen, J., X. Ling, C. Zhao, Z. Zhang, Z. Yao, C. Zong, H. Yuan, and Z. Wu, 2013, 安徽六安地区东周楚国青铜器铅同位素特征的初步研究 Anhui Luan diqu dong Zhou Chuguo qingtongqi Qiantongweisu tezheng d chubu yanjiu, Journal of Northwest University (Natural Science Edition), 43(6), 1016-1020.
Liu'an	0.882632	17.6621	15.5892	38.2426	2.16523	Wen, J., X. Ling, C. Zhao, Z. Zhang, Z. Yao, C. Zong, H. Yuan, and Z. Wu, 2013, 安徽六安地区东周楚国青铜器铅同位素特征的初步研究 Anhui Luan diqu dong Zhou Chuguo qingtongqi Qiantongweisu tezheng d chubu yanjiu, Journal of Northwest University (Natural Science Edition), 43(6), 1016-1020.
Liu'an	0.886709	17.589	15.5963	38.2786	2.17629	Wen, J., X. Ling, C. Zhao, Z. Zhang, Z. Yao, C. Zong, H. Yuan, and Z. Wu, 2013, 安徽六安地区东周楚国青铜器铅同位素特征的初步研究 Anhui Luan diqu dong Zhou Chuguo qingtongqi Qiantongweisu tezheng d chubu yanjiu, Journal of Northwest University (Natural Science Edition), 43(6), 1016-1020.
Liu'an	0.851324	18.3822	15.6491	38.6705	2.10368	Wen, J., X. Ling, C. Zhao, Z. Zhang, Z. Yao, C. Zong, H. Yuan, and Z. Wu, 2013, 安徽六安地区东周楚国青铜器铅同位素特征的初步研究 Anhui Luan diqu dong Zhou Chuguo qingtongqi Qiantongweisu tezheng d chubu yanjiu, Journal of Northwest University (Natural Science Edition), 43(6), 1016-1020.
Qinshihuang	0.868	17.992	15.613	38.55	2.143	Shao, A., J. Mei, J. Yang, K. Chen, and W. Sun, 2015, 秦始皇帝陵园出土青铜水禽的补缀工艺及相关问题初探 Qinshihuang dilingyuan chutu qingtong shuiqin de buzhui gongyi ji xiangguan wenti chutan, Kaogu, (S1), 96-104.
Qinshihuang	0.868	17.969	15.601	38.557	2.146	Shao, A., J. Mei, J. Yang, K. Chen, and W. Sun, 2015, 秦始皇帝陵园出土青铜水禽的补缀工艺及相关问题初探 Qinshihuang dilingyuan chutu qingtong shuiqin de buzhui gongyi ji xiangguan wenti chutan, Kaogu, (S1), 96-104.
Qinshihuang	0.867	18.072	15.665	38.765	2.145	Shao, A., J. Mei, J. Yang, K. Chen, and W. Sun, 2015, 秦始皇帝陵园出土青铜水禽的补缀工艺及相关问题初探 Qinshihuang dilingyuan chutu qingtong shuiqin de buzhui gongyi ji xiangguan wenti chutan, Kaogu, (S1), 96-104.
Qinshihuang	0.87	18.003	15.661	38.974	2.165	Shao, A., J. Mei, J. Yang, K. Chen, and W. Sun, 2015, 秦始皇帝陵园出土青铜水禽的补缀工艺及相关问题初探 Qinshihuang dilingyuan chutu qingtong shuiqin de buzhui gongyi ji xiangguan wenti chutan, Kaogu, (S1), 96-104.
Qinshihuang	0.867	18.1	15.693	38.836	2.146	Shao, A., J. Mei, J. Yang, K. Chen, and W. Sun, 2015, 秦始皇帝陵园出土青铜水禽的补缀工艺及相关问题初探 Qinshihuang dilingyuan chutu qingtong shuiqin de buzhui gongyi ji xiangguan wenti chutan, Kaogu, (S1), 96-104.
Qinshihuang	0.868	17.978	15.609	38.519	2.147	Shao, A., J. Mei, J. Yang, K. Chen, and W. Sun, 2015, 秦始皇帝陵园出土青铜水禽的补缀工艺及相关问题初探 Qinshihuang dilingyuan chutu qingtong shuiqin de buzhui gongyi ji xiangguan wenti chutan, Kaogu, (S1), 96-104.
Qinshihuang	0.869	18	15.643	38.658	2.148	Shao, A., J. Mei, J. Yang, K. Chen, and W. Sun, 2015, 秦始皇帝陵园出土青铜水禽的补缀工艺及相关问题初探 Qinshihuang dilingyuan chutu qingtong shuiqin de buzhui gongyi ji xiangguan wenti chutan, Kaogu, (S1), 96-104.
Qinshihuang	0.87	18.018	15.673	38.761	2.151	Shao, A., J. Mei, J. Yang, K. Chen, and W. Sun, 2015, 秦始皇帝陵园出土青铜水禽的补缀工艺及相关问题初探 Qinshihuang dilingyuan chutu qingtong shuiqin de buzhui gongyi ji xiangguan wenti chutan, Kaogu, (S1), 96-104.
Qinshihuang	0.87	17.991	15.616	38.533	2.142	Shao, A., J. Mei, J. Yang, K. Chen, and W. Sun, 2015, 秦始皇帝陵园出土青铜水禽的补缀工艺及相关问题初探 Qinshihuang dilingyuan chutu qingtong shuiqin de buzhui gongyi ji xiangguan wenti chutan, Kaogu, (S1), 96-104.
Qinshihuang	0.865	18.114	15.674	39.088	2.158	Shao, A., J. Mei, J. Yang, K. Chen, and W. Sun, 2015, 秦始皇帝陵园出土青铜水禽的补缀工艺及相关问题初探 Qinshihuang dilingyuan chutu qingtong shuiqin de buzhui gongyi ji xiangguan wenti chutan, Kaogu, (S1), 96-104.
Qinshihuang	0.868	18.032	15.658	38.715	2.147	Shao, A., J. Mei, J. Yang, K. Chen, and W. Sun, 2015, 秦始皇帝陵园出土青铜水禽的补缀工艺及相关问题初探 Qinshihuang dilingyuan chutu qingtong shuiqin de buzhui gongyi ji xiangguan wenti chutan, Kaogu, (S1), 96-104.
Qinshihuang	0.868	17.93	15.572	38.409	2.142	Shao, A., J. Mei, J. Yang, K. Chen, and W. Sun, 2015, 秦始皇帝陵园出土青铜水禽的补缀工艺及相关问题初探 Qinshihuang dilingyuan chutu qingtong shuiqin de buzhui gongyi ji xiangguan wenti chutan, Kaogu, (S1), 96-104.
Qinshihuang	0.866	18.017	15.599	38.503	2.137	Shao, A., J. Mei, J. Yang, K. Chen, and W. Sun, 2015, 秦始皇帝陵园出土青铜水禽的补缀工艺及相关问题初探 Qinshihuang dilingyuan chutu qingtong shuiqin de buzhui gongyi ji xiangguan wenti chutan, Kaogu, (S1), 96-104.
Qinshihuang	0.871	18.044	15.712	38.906	2.156	Shao, A., J. Mei, J. Yang, K. Chen, and W. Sun, 2015, 秦始皇帝陵园出土青铜水禽的补缀工艺及相关问题初探 Qinshihuang dilingyuan chutu qingtong shuiqin de buzhui gongyi ji xiangguan wenti chutan, Kaogu, (S1), 96-104.
Qinshihuang	0.869	18.025	15.666	38.813	2.153	Shao, A., J. Mei, J. Yang, K. Chen, and W. Sun, 2015, 秦始皇帝陵园出土青铜水禽的补缀工艺及相关问题初探 Qinshihuang dilingyuan chutu qingtong shuiqin de buzhui gongyi ji xiangguan wenti chutan, Kaogu, (S1), 96-104.
Qinshihuang	0.868	17.947	15.584	38.448	2.142	Shao, A., J. Mei, J. Yang, K. Chen, and W. Sun, 2015, 秦始皇帝陵园出土青铜水禽的补缀工艺及相关问题初探 Qinshihuang dilingyuan chutu qingtong shuiqin de buzhui gongyi ji xiangguan wenti chutan, Kaogu, (S1), 96-104.
Han mirrors	0.877	17.752	15.567	38.448	2.166	Zhangsun, Y., R. Liu, Z. Jin, A. M. Pollard, X. Lu, P. Bray, A. C. Fan, and F. Huang, 2017, Lead Isotope Analyses Revealed the Key Role of Chang'an in the Mirror Production and Distribution Network During the Han Dynasty, Archaeometry, 59(4), 685-713.
Han mirrors	0.879	17.681	15.543	38.383	2.171	Zhangsun, Y., R. Liu, Z. Jin, A. M. Pollard, X. Lu, P. Bray, A. C. Fan, and F. Huang, 2017, Lead Isotope Analyses Revealed the Key Role of Chang'an in the Mirror Production and Distribution Network During the Han Dynasty, Archaeometry, 59(4), 685-713.
Han mirrors	0.855	18.323	15.671	38.71	2.113	Zhangsun, Y., R. Liu, Z. Jin, A. M. Pollard, X. Lu, P. Bray, A. C. Fan, and F. Huang, 2017, Lead Isotope Analyses Revealed the Key Role of Chang'an in the Mirror Production and Distribution Network During the Han Dynasty, Archaeometry, 59(4), 685-713.
Han mirrors	0.874	17.791	15.55	38.452	2.161	Zhangsun, Y., R. Liu, Z. Jin, A. M. Pollard, X. Lu, P. Bray, A. C. Fan, and F. Huang, 2017, Lead Isotope Analyses Revealed the Key Role of Chang'an in the Mirror Production and Distribution Network During the Han Dynasty, Archaeometry, 59(4), 685-713.
Han mirrors	0.872	17.837	15.563	38.477	2.157	Zhangsun, Y., R. Liu, Z. Jin, A. M. Pollard, X. Lu, P. Bray, A. C. Fan, and F. Huang, 2017, Lead Isotope Analyses Revealed the Key Role of Chang'an in the Mirror Production and Distribution Network During the Han Dynasty, Archaeometry, 59(4), 685-713.
Han mirrors	0.87	17.898	15.577	38.433	2.147	Zhangsun, Y., R. Liu, Z. Jin, A. M. Pollard, X. Lu, P. Bray, A. C. Fan, and F. Huang, 2017, Lead Isotope Analyses Revealed the Key Role of Chang'an in the Mirror Production and Distribution Network During the Han Dynasty, Archaeometry, 59(4), 685-713.
Han mirrors	0.873	17.829	15.558	38.459	2.157	Zhangsun, Y., R. Liu, Z. Jin, A. M. Pollard, X. Lu, P. Bray, A. C. Fan, and F. Huang, 2017, Lead Isotope Analyses Revealed the Key Role of Chang'an in the Mirror Production and Distribution Network During the Han Dynasty, Archaeometry, 59(4), 685-713.
Han mirrors	0.874	17.809	15.558	38.52	2.163	Zhangsun, Y., R. Liu, Z. Jin, A. M. Pollard, X. Lu, P. Bray, A. C. Fan, and F. Huang, 2017, Lead Isotope Analyses Revealed the Key Role of Chang'an in the Mirror Production and Distribution Network During the Han Dynasty, Archaeometry, 59(4), 685-713.
Han mirrors	0.874	17.787	15.552	38.433	2.161	Zhangsun, Y., R. Liu, Z. Jin, A. M. Pollard, X. Lu, P. Bray, A. C. Fan, and F. Huang, 2017, Lead Isotope Analyses Revealed the Key Role of Chang'an in the Mirror Production and Distribution Network During the Han Dynasty, Archaeometry, 59(4), 685-713.
Han mirrors	0.879	17.662	15.528	38.382	2.173	Zhangsun, Y., R. Liu, Z. Jin, A. M. Pollard, X. Lu, P. Bray, A. C. Fan, and F. Huang, 2017, Lead Isotope Analyses Revealed the Key Role of Chang'an in the Mirror Production and Distribution Network During the Han Dynasty, Archaeometry, 59(4), 685-713.
Han mirrors	0.873	17.812	15.556	38.481	2.16	Zhangsun, Y., R. Liu, Z. Jin, A. M. Pollard, X. Lu, P. Bray, A. C. Fan, and F. Huang, 2017, Lead Isotope Analyses Revealed the Key Role of Chang'an in the Mirror Production and Distribution Network During the Han Dynasty, Archaeometry, 59(4), 685-713.
Han mirrors	0.877	17.723	15.543	38.548	2.175	Zhangsun, Y., R. Liu, Z. Jin, A. M. Pollard, X. Lu, P. Bray, A. C. Fan, and F. Huang, 2017, Lead Isotope Analyses Revealed the Key Role of Chang'an in the Mirror Production and Distribution Network During the Han Dynasty, Archaeometry, 59(4), 685-713.
Han mirrors	0.876	17.739	15.547	38.415	2.166	Zhangsun, Y., R. Liu, Z. Jin, A. M. Pollard, X. Lu, P. Bray, A. C. Fan, and F. Huang, 2017, Lead Isotope Analyses Revealed the Key Role of Chang'an in the Mirror Production and Distribution Network During the Han Dynasty, Archaeometry, 59(4), 685-713.
Han mirrors	0.877	17.728	15.548	38.431	2.168	Zhangsun, Y., R. Liu, Z. Jin, A. M. Pollard, X. Lu, P. Bray, A. C. Fan, and F. Huang, 2017, Lead Isotope Analyses Revealed the Key Role of Chang'an in the Mirror Production and Distribution Network During the Han Dynasty, Archaeometry, 59(4), 685-713.
Han mirrors	0.865	18.086	15.64	38.615	2.135	Zhangsun, Y., R. Liu, Z. Jin, A. M. Pollard, X. Lu, P. Bray, A. C. Fan, and F. Huang, 2017, Lead Isotope Analyses Revealed the Key Role of Chang'an in the Mirror Production and Distribution Network During the Han Dynasty, Archaeometry, 59(4), 685-713.
Han mirrors	0.875	17.774	15.558	38.441	2.163	Zhangsun, Y., R. Liu, Z. Jin, A. M. Pollard, X. Lu, P. Bray, A. C. Fan, and F. Huang, 2017, Lead Isotope Analyses Revealed the Key Role of Chang'an in the Mirror Production and Distribution Network During the Han Dynasty, Archaeometry, 59(4), 685-713.
Han mirrors	0.855	18.368	15.698	38.82	2.114	Zhangsun, Y., R. Liu, Z. Jin, A. M. Pollard, X. Lu, P. Bray, A. C. Fan, and F. Huang, 2017, Lead Isotope Analyses Revealed the Key Role of Chang'an in the Mirror Production and Distribution Network During the Han Dynasty, Archaeometry, 59(4), 685-713.
Han mirrors	0.876	17.748	15.55	38.381	2.163	Zhangsun, Y., R. Liu, Z. Jin, A. M. Pollard, X. Lu, P. Bray, A. C. Fan, and F. Huang, 2017, Lead Isotope Analyses Revealed the Key Role of Chang'an in the Mirror Production and Distribution Network During the Han Dynasty, Archaeometry, 59(4), 685-713.
Han mirrors	0.867	18.007	15.61	38.456	2.136	Zhangsun, Y., R. Liu, Z. Jin, A. M. Pollard, X. Lu, P. Bray, A. C. Fan, and F. Huang, 2017, Lead Isotope Analyses Revealed the Key Role of Chang'an in the Mirror Production and Distribution Network During the Han Dynasty, Archaeometry, 59(4), 685-713.
Han mirrors	0.876	17.75	15.547	38.334	2.16	Zhangsun, Y., R. Liu, Z. Jin, A. M. Pollard, X. Lu, P. Bray, A. C. Fan, and F. Huang, 2017, Lead Isotope Analyses Revealed the Key Role of Chang'an in the Mirror Production and Distribution Network During the Han Dynasty, Archaeometry, 59(4), 685-713.
Han mirrors	0.876	17.745	15.55	38.386	2.163	Zhangsun, Y., R. Liu, Z. Jin, A. M. Pollard, X. Lu, P. Bray, A. C. Fan, and F. Huang, 2017, Lead Isotope Analyses Revealed the Key Role of Chang'an in the Mirror Production and Distribution Network During the Han Dynasty, Archaeometry, 59(4), 685-713.
Han mirrors	0.871	17.902	15.587	38.403	2.145	Zhangsun, Y., R. Liu, Z. Jin, A. M. Pollard, X. Lu, P. Bray, A. C. Fan, and F. Huang, 2017, Lead Isotope Analyses Revealed the Key Role of Chang'an in the Mirror Production and Distribution Network During the Han Dynasty, Archaeometry, 59(4), 685-713.
Han mirrors	0.867	17.954	15.571	38.482	2.143	Zhangsun, Y., R. Liu, Z. Jin, A. M. Pollard, X. Lu, P. Bray, A. C. Fan, and F. Huang, 2017, Lead Isotope Analyses Revealed the Key Role of Chang'an in the Mirror Production and Distribution Network During the Han Dynasty, Archaeometry, 59(4), 685-713.
Han mirrors	0.876	17.744	15.548	38.365	2.162	Zhangsun, Y., R. Liu, Z. Jin, A. M. Pollard, X. Lu, P. Bray, A. C. Fan, and F. Huang, 2017, Lead Isotope Analyses Revealed the Key Role of Chang'an in the Mirror Production and Distribution Network During the Han Dynasty, Archaeometry, 59(4), 685-713.
Han mirrors	0.879	17.685	15.539	38.243	2.163	Zhangsun, Y., R. Liu, Z. Jin, A. M. Pollard, X. Lu, P. Bray, A. C. Fan, and F. Huang, 2017, Lead Isotope Analyses Revealed the Key Role of Chang'an in the Mirror Production and Distribution Network During the Han Dynasty, Archaeometry, 59(4), 685-713.
Han mirrors	0.856	18.294	15.655	38.754	2.118	Zhangsun, Y., R. Liu, Z. Jin, A. M. Pollard, X. Lu, P. Bray, A. C. Fan, and F. Huang, 2017, Lead Isotope Analyses Revealed the Key Role of Chang'an in the Mirror Production and Distribution Network During the Han Dynasty, Archaeometry, 59(4), 685-713.
Han mirrors	0.856	18.292	15.656	38.758	2.119	Zhangsun, Y., R. Liu, Z. Jin, A. M. Pollard, X. Lu, P. Bray, A. C. Fan, and F. Huang, 2017, Lead Isotope Analyses Revealed the Key Role of Chang'an in the Mirror Production and Distribution Network During the Han Dynasty, Archaeometry, 59(4), 685-713.
Han mirrors	0.857	18.252	15.647	38.689	2.12	Zhangsun, Y., R. Liu, Z. Jin, A. M. Pollard, X. Lu, P. Bray, A. C. Fan, and F. Huang, 2017, Lead Isotope Analyses Revealed the Key Role of Chang'an in the Mirror Production and Distribution Network During the Han Dynasty, Archaeometry, 59(4), 685-713.
Han mirrors	0.854	18.346	15.669	38.758	2.113	Zhangsun, Y., R. Liu, Z. Jin, A. M. Pollard, X. Lu, P. Bray, A. C. Fan, and F. Huang, 2017, Lead Isotope Analyses Revealed the Key Role of Chang'an in the Mirror Production and Distribution Network During the Han Dynasty, Archaeometry, 59(4), 685-713.
Han mirrors	0.856	18.296	15.655	38.759	2.118	Zhangsun, Y., R. Liu, Z. Jin, A. M. Pollard, X. Lu, P. Bray, A. C. Fan, and F. Huang, 2017, Lead Isotope Analyses Revealed the Key Role of Chang'an in the Mirror Production and Distribution Network During the Han Dynasty, Archaeometry, 59(4), 685-713.
Han mirrors	0.854	18.344	15.668	38.81	2.116	Zhangsun, Y., R. Liu, Z. Jin, A. M. Pollard, X. Lu, P. Bray, A. C. Fan, and F. Huang, 2017, Lead Isotope Analyses Revealed the Key Role of Chang'an in the Mirror Production and Distribution Network During the Han Dynasty, Archaeometry, 59(4), 685-713.
Han mirrors	0.854	18.345	15.666	38.792	2.115	Zhangsun, Y., R. Liu, Z. Jin, A. M. Pollard, X. Lu, P. Bray, A. C. Fan, and F. Huang, 2017, Lead Isotope Analyses Revealed the Key Role of Chang'an in the Mirror Production and Distribution Network During the Han Dynasty, Archaeometry, 59(4), 685-713.
Han mirrors	0.858	18.254	15.656	38.693	2.12	Zhangsun, Y., R. Liu, Z. Jin, A. M. Pollard, X. Lu, P. Bray, A. C. Fan, and F. Huang, 2017, Lead Isotope Analyses Revealed the Key Role of Chang'an in the Mirror Production and Distribution Network During the Han Dynasty, Archaeometry, 59(4), 685-713.
Han mirrors	0.855	18.31	15.664	38.765	2.117	Zhangsun, Y., R. Liu, Z. Jin, A. M. Pollard, X. Lu, P. Bray, A. C. Fan, and F. Huang, 2017, Lead Isotope Analyses Revealed the Key Role of Chang'an in the Mirror Production and Distribution Network During the Han Dynasty, Archaeometry, 59(4), 685-713.

## Sheet: Non-Metal
Beyond ritual bronzes: identifying multiple sources of highly radiogenic lead across Chinese history
Object	Period	Region	206/204	207/204	208/204	207/206	208/206	Ref
Beads	Early Western Zhou	Shaanxi	18.1159	15.2808	37.5489	0.8435	2.0727	Wang, S., 1991, Some glasses from Zhou dynasty tombs in Fufeng county and Baoji, Shaanxi, in Scientific Research in Early Chinese Glass--Proceedings of the Archaeometry of Glass Sessions of the 1984 International Symposium on Glass, 151-156, R. H. Brill, and J. H. Martin, eds., Corning Museum of Glass, Beijing.
Faience bead	Western Zhou	Shaanxi	18.1159	15.279	37.5489	0.8434	2.0727	Brill, R. H., 1991, Chemical analysis of some early Chinese glasses, in Proceedings of the Archaeometry of Glass Sessions of the 1984 International Symposium on Glass, 31-58, R. H. Brill, and J. H. Martin, eds., Corning Museum of Glass, Beijing.
Early period faience	Western Zhou	Shaanxi	20.2511	16.0209	39.7347	0.79111	1.9621	Brill, R. H., I. L. Barnes, and E. C. Joel, 1991, Lead isotope study of early Chinese glasses, in Scientific Research in Early Chinese Glass--Proceedings of the Archaeometry of Glass Sessions of the 1984 International Symposium on Glass, 65-83, R. H. Brill, and J. H. Martin, eds., Corning Museum of Glass, Beijing.
Faience	Western Zhou	Shaaxi	18.12	16.03	37.5573	0.8435	2.0727	Gan, F., 2005, 中国古代玻璃技术的发展 Zhongguo gudai boli jishu de fazhan: Shanghai, Shanghai Science and Technology Press.
Glass	Western Zhou	Shaaxi	18.12	15.2842	37.5573	0.8435	2.0727	Li, Q., 2002, 古代玻璃科技考古与分析测试技术 Gudai boli keji kaogu yu fenxi ceshi jishu: 中国南方古玻璃研究--2002年南宁中国南方古玻璃研讨会论文集 Study on Ancient Glasses in Southern China Proceedings of 2002 Nanning Symposium on Ancient Glasses in Southern China, p. 65-75.
Glass	Warring States	Anhui	17.57	15.5319	38.5468	0.884	2.1939	Li, Q., 2002, 古代玻璃科技考古与分析测试技术 Gudai boli keji kaogu yu fenxi ceshi jishu: 中国南方古玻璃研究--2002年南宁中国南方古玻璃研讨会论文集 Study on Ancient Glasses in Southern China Proceedings of 2002 Nanning Symposium on Ancient Glasses in Southern China, p. 65-75.
Glass	Warring States	Anhui	17.57	15.53	38.5468	0.884	2.1939	Gan, F., 2005, 中国古代玻璃技术的发展 Zhongguo gudai boli jishu de fazhan: Shanghai, Shanghai Science and Technology Press.
Glass	Warring States	Hebei	18.11	15.58	39.0778	0.8606	2.1578	Gan, F., 2005, 中国古代玻璃技术的发展 Zhongguo gudai boli jishu de fazhan: Shanghai, Shanghai Science and Technology Press.
Glass	Warring States	Hebei	17.66	15.56	38.4935	0.8811	2.1797	Gan, F., 2005, 中国古代玻璃技术的发展 Zhongguo gudai boli jishu de fazhan: Shanghai, Shanghai Science and Technology Press.
Bi ware	Late Warring States	Hunan	20.747	15.938	41.063	0.7682	1.9792	Cui, J., X. Wu, and B. Huang, 2011, Chemical and lead isotope analysis of some lead-barium glass wares from the Warring States Period, unearthed from Chu tombs in Changde City, Hunan Province, China, Journal of Archaeological Science, 38(7), 1671-1679.
Bi ware	Warring States	Hunan	19.364	15.78	41.183	0.8149	2.1268	Cui, J., X. Wu, and B. Huang, 2011, Chemical and lead isotope analysis of some lead-barium glass wares from the Warring States Period, unearthed from Chu tombs in Changde City, Hunan Province, China, Journal of Archaeological Science, 38(7), 1671-1679.
Bi ware	Warring States	Hunan	18.632	15.731	39.01	0.8443	2.0942	Cui, J., X. Wu, and B. Huang, 2011, Chemical and lead isotope analysis of some lead-barium glass wares from the Warring States Period, unearthed from Chu tombs in Changde City, Hunan Province, China, Journal of Archaeological Science, 38(7), 1671-1679.
Bi ware	Late Warring States	Hunan	18.646	15.732	39.031	0.8437	2.0933	Cui, J., X. Wu, and B. Huang, 2011, Chemical and lead isotope analysis of some lead-barium glass wares from the Warring States Period, unearthed from Chu tombs in Changde City, Hunan Province, China, Journal of Archaeological Science, 38(7), 1671-1679.
Bi ware	Late Warring States	Hunan	17.327	15.481	38.031	0.8934	2.1949	Cui, J., X. Wu, and B. Huang, 2011, Chemical and lead isotope analysis of some lead-barium glass wares from the Warring States Period, unearthed from Chu tombs in Changde City, Hunan Province, China, Journal of Archaeological Science, 38(7), 1671-1679.
Bi ware	Late Warring States	Hunan	21.962	16.032	42.144	0.73	1.919	Cui, J., X. Wu, and B. Huang, 2011, Chemical and lead isotope analysis of some lead-barium glass wares from the Warring States Period, unearthed from Chu tombs in Changde City, Hunan Province, China, Journal of Archaeological Science, 38(7), 1671-1679.
Bi ware	Late Warring States	Hunan	21.931	16.032	42.184	0.731	1.9235	Cui, J., X. Wu, and B. Huang, 2011, Chemical and lead isotope analysis of some lead-barium glass wares from the Warring States Period, unearthed from Chu tombs in Changde City, Hunan Province, China, Journal of Archaeological Science, 38(7), 1671-1679.
Bi ware	Late Warring States	Hunan	18.263	15.65	38.777	0.8568	2.1231	Cui, J., X. Wu, and B. Huang, 2011, Chemical and lead isotope analysis of some lead-barium glass wares from the Warring States Period, unearthed from Chu tombs in Changde City, Hunan Province, China, Journal of Archaeological Science, 38(7), 1671-1679.
Bi ware	Late Warring States	Hunan	18.668	15.752	39.133	0.8438	2.0963	Cui, J., X. Wu, and B. Huang, 2011, Chemical and lead isotope analysis of some lead-barium glass wares from the Warring States Period, unearthed from Chu tombs in Changde City, Hunan Province, China, Journal of Archaeological Science, 38(7), 1671-1679.
Bi ware	Late Warring States	Hunan	18.262	15.637	38.751	0.8563	2.1219	Cui, J., X. Wu, and B. Huang, 2011, Chemical and lead isotope analysis of some lead-barium glass wares from the Warring States Period, unearthed from Chu tombs in Changde City, Hunan Province, China, Journal of Archaeological Science, 38(7), 1671-1679.
Eye bead	Warring States	Hunan	17.31	15.469	38.018	0.8935	2.1961	Cui, J., X. Wu, and B. Huang, 2011, Chemical and lead isotope analysis of some lead-barium glass wares from the Warring States Period, unearthed from Chu tombs in Changde City, Hunan Province, China, Journal of Archaeological Science, 38(7), 1671-1679.
Glass	Warring States	Hunan	17.55	15.5247	38.4871	0.8846	2.193	Li, Q., 2002, 古代玻璃科技考古与分析测试技术 Gudai boli keji kaogu yu fenxi ceshi jishu: 中国南方古玻璃研究--2002年南宁中国南方古玻璃研讨会论文集 Study on Ancient Glasses in Southern China Proceedings of 2002 Nanning Symposium on Ancient Glasses in Southern China, p. 65-75.
Glass	Warring States	Hunan	17.55	15.47	38.4871	0.8846	2.193	Gan, F., 2005, 中国古代玻璃技术的发展 Zhongguo gudai boli jishu de fazhan: Shanghai, Shanghai Science and Technology Press.
Glass	Warring States	Unprovenanced collection	22.14	16.067	42.5332	0.7257	1.9211	Gan, F., 2005, 中国古代玻璃技术的发展 Zhongguo gudai boli jishu de fazhan: Shanghai, Shanghai Science and Technology Press.
Glass	Warring States	Unprovenanced collection	22.18	16.0872	42.5923	0.7253	1.9203	Gan, F., 2005, 中国古代玻璃技术的发展 Zhongguo gudai boli jishu de fazhan: Shanghai, Shanghai Science and Technology Press.
Glass	Warring States	Unprovenanced collection	19.35	15.8051	40.9968	0.8168	2.1187	Gan, F., 2005, 中国古代玻璃技术的发展 Zhongguo gudai boli jishu de fazhan: Shanghai, Shanghai Science and Technology Press.
Glass	Warring States	Unprovenanced collection	22.17	16.0666	42.3026	0.7247	1.9081	Gan, F., 2005, 中国古代玻璃技术的发展 Zhongguo gudai boli jishu de fazhan: Shanghai, Shanghai Science and Technology Press.
Glass	Warring States	Unprovenanced collection	17.57	15.5354	38.4818	0.8842	2.1902	Gan, F., 2005, 中国古代玻璃技术的发展 Zhongguo gudai boli jishu de fazhan: Shanghai, Shanghai Science and Technology Press.
Glass	Warring States	Unprovenanced collection	17.4	15.4529	38.2678	0.8881	2.1993	Gan, F., 2005, 中国古代玻璃技术的发展 Zhongguo gudai boli jishu de fazhan: Shanghai, Shanghai Science and Technology Press.
Glass	Warring States	Unprovenanced collection	19.13	15.7631	40.9172	0.824	2.1389	Gan, F., 2005, 中国古代玻璃技术的发展 Zhongguo gudai boli jishu de fazhan: Shanghai, Shanghai Science and Technology Press.
Glass	Warring States	Unprovenanced collection	18	15.57	39.0636	0.865	2.1702	Gan, F., 2005, 中国古代玻璃技术的发展 Zhongguo gudai boli jishu de fazhan: Shanghai, Shanghai Science and Technology Press.
Glass	Warring States	Unprovenanced collection	17.36	15.4556	38.0184	0.8903	2.19	Gan, F., 2005, 中国古代玻璃技术的发展 Zhongguo gudai boli jishu de fazhan: Shanghai, Shanghai Science and Technology Press.
Glass	Warring States	Unprovenanced collection	16.32	15.2396	36.5486	0.9338	2.2395	Gan, F., 2005, 中国古代玻璃技术的发展 Zhongguo gudai boli jishu de fazhan: Shanghai, Shanghai Science and Technology Press.
Glass	Warring States	Unprovenanced collection	17.92	15.542	38.9635	0.8673	2.1743	Gan, F., 2005, 中国古代玻璃技术的发展 Zhongguo gudai boli jishu de fazhan: Shanghai, Shanghai Science and Technology Press.
Glass	Warring States	Unprovenanced collection	16.9	15.2962	37.3	0.9051	2.2071	Gan, F., 2005, 中国古代玻璃技术的发展 Zhongguo gudai boli jishu de fazhan: Shanghai, Shanghai Science and Technology Press.
Glass	Warring States	Unprovenanced collection	22.52	16.1649	43.2902	0.7178	1.9223	Gan, F., 2005, 中国古代玻璃技术的发展 Zhongguo gudai boli jishu de fazhan: Shanghai, Shanghai Science and Technology Press.
Glass	Warring States to Han	Unprovenanced collection	22.1435	16.0695	42.5399	0.7257	1.9211	Barnes, I. L., R. H. Brill, and C. E. Deal, 1986, 中国早期玻璃的铅同位素研究 Zhongguo zaoqi boli de qiantongweisu yanjiu, in 1984 International Conference of Glass, 36-46, F. Gan, ed., Zhongguo Jianzhu Gongye Chubanse, Beijing.
Glass	Warring States to Han	Unprovenanced collection	22.1779	16.0856	42.5882	0.7253	1.9203	Barnes, I. L., R. H. Brill, and C. E. Deal, 1986, 中国早期玻璃的铅同位素研究 Zhongguo zaoqi boli de qiantongweisu yanjiu, in 1984 International Conference of Glass, 36-46, F. Gan, ed., Zhongguo Jianzhu Gongye Chubanse, Beijing.
Glass	Warring States to Han	Unprovenanced collection	19.3536	15.808	40.987	0.8168	2.1178	Barnes, I. L., R. H. Brill, and C. E. Deal, 1986, 中国早期玻璃的铅同位素研究 Zhongguo zaoqi boli de qiantongweisu yanjiu, in 1984 International Conference of Glass, 36-46, F. Gan, ed., Zhongguo Jianzhu Gongye Chubanse, Beijing.
Glass	Warring States to Han	Unprovenanced collection	22.1661	16.0631	42.2955	0.72467	1.90812	Barnes, I. L., R. H. Brill, and C. E. Deal, 1986, 中国早期玻璃的铅同位素研究 Zhongguo zaoqi boli de qiantongweisu yanjiu, in 1984 International Conference of Glass, 36-46, F. Gan, ed., Zhongguo Jianzhu Gongye Chubanse, Beijing.
Glass	Warring States to Han	Unprovenanced collection	17.5654	6.74864	38.4718	0.3842	2.1902	Barnes, I. L., R. H. Brill, and C. E. Deal, 1986, 中国早期玻璃的铅同位素研究 Zhongguo zaoqi boli de qiantongweisu yanjiu, in 1984 International Conference of Glass, 36-46, F. Gan, ed., Zhongguo Jianzhu Gongye Chubanse, Beijing.
Glass	Warring States to Han	Unprovenanced collection	18.615	15.7632	39.14	0.8468	2.1026	Barnes, I. L., R. H. Brill, and C. E. Deal, 1986, 中国早期玻璃的铅同位素研究 Zhongguo zaoqi boli de qiantongweisu yanjiu, in 1984 International Conference of Glass, 36-46, F. Gan, ed., Zhongguo Jianzhu Gongye Chubanse, Beijing.
Glass	Warring States to Han	Unprovenanced collection	17.4049	5.03194	38.2788	0.28911	2.19931	Barnes, I. L., R. H. Brill, and C. E. Deal, 1986, 中国早期玻璃的铅同位素研究 Zhongguo zaoqi boli de qiantongweisu yanjiu, in 1984 International Conference of Glass, 36-46, F. Gan, ed., Zhongguo Jianzhu Gongye Chubanse, Beijing.
Glass	Warring States to Han	Unprovenanced collection	19.1314	15.7649	40.92	0.82403	2.13889	Barnes, I. L., R. H. Brill, and C. E. Deal, 1986, 中国早期玻璃的铅同位素研究 Zhongguo zaoqi boli de qiantongweisu yanjiu, in 1984 International Conference of Glass, 36-46, F. Gan, ed., Zhongguo Jianzhu Gongye Chubanse, Beijing.
Glass	Warring States to Han	Unprovenanced collection	17.9999	15.5693	39.0638	0.86497	2.17023	Barnes, I. L., R. H. Brill, and C. E. Deal, 1986, 中国早期玻璃的铅同位素研究 Zhongguo zaoqi boli de qiantongweisu yanjiu, in 1984 International Conference of Glass, 36-46, F. Gan, ed., Zhongguo Jianzhu Gongye Chubanse, Beijing.
Glass	Warring States to Han	Unprovenanced collection	18.5388	15.7079	38.8363	0.8473	2.09487	Barnes, I. L., R. H. Brill, and C. E. Deal, 1986, 中国早期玻璃的铅同位素研究 Zhongguo zaoqi boli de qiantongweisu yanjiu, in 1984 International Conference of Glass, 36-46, F. Gan, ed., Zhongguo Jianzhu Gongye Chubanse, Beijing.
Glass	Warring States to Han	Unprovenanced collection	18.2339	15.5956	38.8279	0.85531	2.12944	Barnes, I. L., R. H. Brill, and C. E. Deal, 1986, 中国早期玻璃的铅同位素研究 Zhongguo zaoqi boli de qiantongweisu yanjiu, in 1984 International Conference of Glass, 36-46, F. Gan, ed., Zhongguo Jianzhu Gongye Chubanse, Beijing.
Glass	Warring States to Han	Unprovenanced collection	18.5777	15.7288	38.9821	0.84665	2.09833	Barnes, I. L., R. H. Brill, and C. E. Deal, 1986, 中国早期玻璃的铅同位素研究 Zhongguo zaoqi boli de qiantongweisu yanjiu, in 1984 International Conference of Glass, 36-46, F. Gan, ed., Zhongguo Jianzhu Gongye Chubanse, Beijing.
Glass	Warring States to Han	Unprovenanced collection	16.4115	15.2574	36.4205	0.92968	2.21921	Barnes, I. L., R. H. Brill, and C. E. Deal, 1986, 中国早期玻璃的铅同位素研究 Zhongguo zaoqi boli de qiantongweisu yanjiu, in 1984 International Conference of Glass, 36-46, F. Gan, ed., Zhongguo Jianzhu Gongye Chubanse, Beijing.
Glass	Warring States to Han	Unprovenanced collection	17.0742	15.3114	37.3122	0.89676	2.1853	Barnes, I. L., R. H. Brill, and C. E. Deal, 1986, 中国早期玻璃的铅同位素研究 Zhongguo zaoqi boli de qiantongweisu yanjiu, in 1984 International Conference of Glass, 36-46, F. Gan, ed., Zhongguo Jianzhu Gongye Chubanse, Beijing.
Glass	Warring States to Han	Unprovenanced collection	17.3575	15.4541	38.0122	0.89034	2.18996	Barnes, I. L., R. H. Brill, and C. E. Deal, 1986, 中国早期玻璃的铅同位素研究 Zhongguo zaoqi boli de qiantongweisu yanjiu, in 1984 International Conference of Glass, 36-46, F. Gan, ed., Zhongguo Jianzhu Gongye Chubanse, Beijing.
Glass	Warring States to Han	Unprovenanced collection	16.3252	15.2419	36.5603	0.93364	2.2395	Barnes, I. L., R. H. Brill, and C. E. Deal, 1986, 中国早期玻璃的铅同位素研究 Zhongguo zaoqi boli de qiantongweisu yanjiu, in 1984 International Conference of Glass, 36-46, F. Gan, ed., Zhongguo Jianzhu Gongye Chubanse, Beijing.
Glass	Warring States to Han	Unprovenanced collection	17.9157	15.5385	38.9534	0.86731	2.17426	Barnes, I. L., R. H. Brill, and C. E. Deal, 1986, 中国早期玻璃的铅同位素研究 Zhongguo zaoqi boli de qiantongweisu yanjiu, in 1984 International Conference of Glass, 36-46, F. Gan, ed., Zhongguo Jianzhu Gongye Chubanse, Beijing.
Glass	Warring States to Han	Unprovenanced collection	16.9007	15.2964	37.3016	0.90507	2.2071	Barnes, I. L., R. H. Brill, and C. E. Deal, 1986, 中国早期玻璃的铅同位素研究 Zhongguo zaoqi boli de qiantongweisu yanjiu, in 1984 International Conference of Glass, 36-46, F. Gan, ed., Zhongguo Jianzhu Gongye Chubanse, Beijing.
Glass	Warring States to Han	Unprovenanced collection	22.52	16.1648	43.2893	0.7178	1.92226	Barnes, I. L., R. H. Brill, and C. E. Deal, 1986, 中国早期玻璃的铅同位素研究 Zhongguo zaoqi boli de qiantongweisu yanjiu, in 1984 International Conference of Glass, 36-46, F. Gan, ed., Zhongguo Jianzhu Gongye Chubanse, Beijing.
Glass	Warring States to Han	Unprovenanced collection	18.6633	6.4075	39.0803	0.34332	2.09396	Barnes, I. L., R. H. Brill, and C. E. Deal, 1986, 中国早期玻璃的铅同位素研究 Zhongguo zaoqi boli de qiantongweisu yanjiu, in 1984 International Conference of Glass, 36-46, F. Gan, ed., Zhongguo Jianzhu Gongye Chubanse, Beijing.
Glass	Warring States to Han	Unprovenanced collection	22.4482	16.1441	43.2249	0.71917	1.92554	Barnes, I. L., R. H. Brill, and C. E. Deal, 1986, 中国早期玻璃的铅同位素研究 Zhongguo zaoqi boli de qiantongweisu yanjiu, in 1984 International Conference of Glass, 36-46, F. Gan, ed., Zhongguo Jianzhu Gongye Chubanse, Beijing.
Glass	Warring States to Han	Unprovenanced collection	17.6466	15.5202	38.1279	0.8795	2.16063	Barnes, I. L., R. H. Brill, and C. E. Deal, 1986, 中国早期玻璃的铅同位素研究 Zhongguo zaoqi boli de qiantongweisu yanjiu, in 1984 International Conference of Glass, 36-46, F. Gan, ed., Zhongguo Jianzhu Gongye Chubanse, Beijing.
Glass	Warring States to Han	Unprovenanced collection	17.3968	15.4873	38.1149	0.89024	2.19092	Barnes, I. L., R. H. Brill, and C. E. Deal, 1986, 中国早期玻璃的铅同位素研究 Zhongguo zaoqi boli de qiantongweisu yanjiu, in 1984 International Conference of Glass, 36-46, F. Gan, ed., Zhongguo Jianzhu Gongye Chubanse, Beijing.
Glass	Warring States to Han	Unprovenanced collection	16.6171	15.3294	36.9491	0.92251	2.22356	Barnes, I. L., R. H. Brill, and C. E. Deal, 1986, 中国早期玻璃的铅同位素研究 Zhongguo zaoqi boli de qiantongweisu yanjiu, in 1984 International Conference of Glass, 36-46, F. Gan, ed., Zhongguo Jianzhu Gongye Chubanse, Beijing.
Glass	Warring States to Han	Unprovenanced collection	25.1345	16.6785	42.9747	0.66357	1.70979	Barnes, I. L., R. H. Brill, and C. E. Deal, 1986, 中国早期玻璃的铅同位素研究 Zhongguo zaoqi boli de qiantongweisu yanjiu, in 1984 International Conference of Glass, 36-46, F. Gan, ed., Zhongguo Jianzhu Gongye Chubanse, Beijing.
Glass	Warring States to Han	Unprovenanced collection	16.38	15.2645	36.7088	0.9319	2.24107	Barnes, I. L., R. H. Brill, and C. E. Deal, 1986, 中国早期玻璃的铅同位素研究 Zhongguo zaoqi boli de qiantongweisu yanjiu, in 1984 International Conference of Glass, 36-46, F. Gan, ed., Zhongguo Jianzhu Gongye Chubanse, Beijing.
Glass	Warring States to Han	Unprovenanced collection	16.3201	15.5684	36.6984	0.95394	2.24866	Barnes, I. L., R. H. Brill, and C. E. Deal, 1986, 中国早期玻璃的铅同位素研究 Zhongguo zaoqi boli de qiantongweisu yanjiu, in 1984 International Conference of Glass, 36-46, F. Gan, ed., Zhongguo Jianzhu Gongye Chubanse, Beijing.
Glass	Warring States to Han	Unprovenanced collection	16.5626	15.2439	36.7088	0.92038	2.21637	Barnes, I. L., R. H. Brill, and C. E. Deal, 1986, 中国早期玻璃的铅同位素研究 Zhongguo zaoqi boli de qiantongweisu yanjiu, in 1984 International Conference of Glass, 36-46, F. Gan, ed., Zhongguo Jianzhu Gongye Chubanse, Beijing.
Glass	Warring States to Han	Unprovenanced collection	18.9829	15.6654	40.3275	0.82524	2.12441	Barnes, I. L., R. H. Brill, and C. E. Deal, 1986, 中国早期玻璃的铅同位素研究 Zhongguo zaoqi boli de qiantongweisu yanjiu, in 1984 International Conference of Glass, 36-46, F. Gan, ed., Zhongguo Jianzhu Gongye Chubanse, Beijing.
Glass	Warring States to Han	Unprovenanced collection	16.4753	15.24	36.4318	0.92502	2.2113	Barnes, I. L., R. H. Brill, and C. E. Deal, 1986, 中国早期玻璃的铅同位素研究 Zhongguo zaoqi boli de qiantongweisu yanjiu, in 1984 International Conference of Glass, 36-46, F. Gan, ed., Zhongguo Jianzhu Gongye Chubanse, Beijing.
Glass	Western Han	Anhui	18.59	15.67	38.8494	0.843	2.0898	Gan, F., 2005, 中国古代玻璃技术的发展 Zhongguo gudai boli jishu de fazhan: Shanghai, Shanghai Science and Technology Press.
Glass	Late Western Han	Guangxi	17.26	15.4529	37.5923	0.8953	2.178	Li, Q., 2002, 古代玻璃科技考古与分析测试技术 Gudai boli keji kaogu yu fenxi ceshi jishu: 中国南方古玻璃研究--2002年南宁中国南方古玻璃研讨会论文集 Study on Ancient Glasses in Southern China Proceedings of 2002 Nanning Symposium on Ancient Glasses in Southern China, p. 65-75.
Glass	Late Western Han	Guangxi	17.74	15.5154	37.9991	0.8746	2.142	Li, Q., 2002, 古代玻璃科技考古与分析测试技术 Gudai boli keji kaogu yu fenxi ceshi jishu: 中国南方古玻璃研究--2002年南宁中国南方古玻璃研讨会论文集 Study on Ancient Glasses in Southern China Proceedings of 2002 Nanning Symposium on Ancient Glasses in Southern China, p. 65-75.
Glass	Western Han	Guangxi	17.26	15.78	37.5923	0.8953	2.178	Gan, F., 2005, 中国古代玻璃技术的发展 Zhongguo gudai boli jishu de fazhan: Shanghai, Shanghai Science and Technology Press.
Glass	Western Han	Guangxi	17.7	15.5	38.0019	0.8755	2.147	Gan, F., 2005, 中国古代玻璃技术的发展 Zhongguo gudai boli jishu de fazhan: Shanghai, Shanghai Science and Technology Press.
Glass	Western Han	Guangxi	17.74	15.52	37.9991	0.8746	2.142	Gan, F., 2005, 中国古代玻璃技术的发展 Zhongguo gudai boli jishu de fazhan: Shanghai, Shanghai Science and Technology Press.
Glass	Western Han	Jiangsu	18.19	15.949	39.8416	0.8768	2.1903	Li, Q., 2002, 古代玻璃科技考古与分析测试技术 Gudai boli keji kaogu yu fenxi ceshi jishu: 中国南方古玻璃研究--2002年南宁中国南方古玻璃研讨会论文集 Study on Ancient Glasses in Southern China Proceedings of 2002 Nanning Symposium on Ancient Glasses in Southern China, p. 65-75.
Glass	Western Han	Jiangsu	21.59	16.0371	42.4243	0.7428	1.965	Li, Q., 2002, 古代玻璃科技考古与分析测试技术 Gudai boli keji kaogu yu fenxi ceshi jishu: 中国南方古玻璃研究--2002年南宁中国南方古玻璃研讨会论文集 Study on Ancient Glasses in Southern China Proceedings of 2002 Nanning Symposium on Ancient Glasses in Southern China, p. 65-75.
Glass	Western Han	Jiangsu	18.19	15.95	39.8416	0.8768	2.1903	Gan, F., 2005, 中国古代玻璃技术的发展 Zhongguo gudai boli jishu de fazhan: Shanghai, Shanghai Science and Technology Press.
Glass	Western Han	Jiangsu	21.59	16.04	42.4243	0.7428	1.965	Gan, F., 2005, 中国古代玻璃技术的发展 Zhongguo gudai boli jishu de fazhan: Shanghai, Shanghai Science and Technology Press.
Glass	Western Han	Jiangsu	17.91	15.52	38.8468	0.8665	2.169	Gan, F., 2005, 中国古代玻璃技术的发展 Zhongguo gudai boli jishu de fazhan: Shanghai, Shanghai Science and Technology Press.
glass chimes	Western Han	Jiangsu	17.508	15.508	38.055	0.8858	2.1736	Brill, R. H., K. Yamasaki, I. L. Barnes, K. J. R. Rosman, and M. Diaz, 1979, Lead Isotopes in Some Japanese and Chinese Glasses, Ars Orientalis, 11, 87-109.
glass chimes	Western Han	Jiangsu	17.499	15.5	38.035	0.8858	2.1735	Gan et al 2016 Recent Advances in the scientific research on ancient glass and glaze P124
glass chimes	Western Han	Jiangsu	17.5	15.502	38.034	0.8858	2.1734	Gan et al 2016 Recent Advances in the scientific research on ancient glass and glaze P124
glass chimes	Western Han	Jiangsu	17.508	15.508	38.049	0.8857	2.1732	Gan et al 2016 Recent Advances in the scientific research on ancient glass and glaze P124
glass chimes	Western Han	Jiangsu	17.499	15.501	38.033	0.8859	2.1735	Gan et al 2016 Recent Advances in the scientific research on ancient glass and glaze P124
glass chimes	Western Han	Jiangsu	17.516	15.522	38.094	0.8861	2.1747	Gan et al 2016 Recent Advances in the scientific research on ancient glass and glaze P124
glass chimes	Western Han	Jiangsu	17.499	15.498	38.001	0.8856	2.1716	Gan et al 2016 Recent Advances in the scientific research on ancient glass and glaze P124
glass chimes	Western Han	Jiangsu	17.497	15.499	38.006	0.8858	2.1721	Gan et al 2016 Recent Advances in the scientific research on ancient glass and glaze P124
glass chimes	Western Han	Jiangsu	17.5	15.501	38.027	0.8858	2.173	Gan et al 2016 Recent Advances in the scientific research on ancient glass and glaze P124
glass chimes	Western Han	Jiangsu	17.497	15.497	38.01	0.8856	2.1724	Gan et al 2016 Recent Advances in the scientific research on ancient glass and glaze P124
glass chimes	Western Han	Jiangsu	17.498	15.499	38.021	0.8857	2.1729	Gan et al 2016 Recent Advances in the scientific research on ancient glass and glaze P124
glass chimes	Western Han	Jiangsu	17.491	15.489	37.993	0.8856	2.1721	Gan et al 2016 Recent Advances in the scientific research on ancient glass and glaze P124
glass chimes	Western Han	Jiangsu	17.495	15.496	38.016	0.8858	2.173	Gan et al 2016 Recent Advances in the scientific research on ancient glass and glaze P124
glass chimes	Western Han	Jiangsu	17.488	15.487	37.985	0.8856	2.172	Gan et al 2016 Recent Advances in the scientific research on ancient glass and glaze P124
glass chimes	Western Han	Jiangsu	17.5	15.502	38.028	0.8858	2.173	Gan et al 2016 Recent Advances in the scientific research on ancient glass and glaze P124
glass chimes	Western Han	Jiangsu	17.493	15.492	37.997	0.8856	2.1721	Gan et al 2016 Recent Advances in the scientific research on ancient glass and glaze P124
glass chimes	Western Han	Jiangsu	17.5	15.502	38.031	0.8858	2.1731	Gan et al 2016 Recent Advances in the scientific research on ancient glass and glaze P124
glass chimes	Western Han	Jiangsu	17.501	15.5	38.018	0.8857	2.1725	Gan et al 2016 Recent Advances in the scientific research on ancient glass and glaze P124
glass chimes	Western Han	Jiangsu	17.502	15.5	38.024	0.8856	2.1726	Gan et al 2016 Recent Advances in the scientific research on ancient glass and glaze P124
bead(1560)	Western Han	Unknown	18.405	15.647	38.487	0.8502	2.0991	Brill, R. H., I. L. Barnes, and E. C. Joel, 1991, Lead isotope study of early Chinese glasses, in Scientific Research in Early Chinese Glass--Proceedings of the Archaeometry of Glass Sessions of the 1984 International Symposium on Glass, 65-83, R. H. Brill, and J. H. Martin, eds., Corning Museum of Glass, Beijing.
buddha(1563)	Western Han	Unknown	18.41	15.638	38.409	0.8494	2.0863	Brill, R. H., I. L. Barnes, and E. C. Joel, 1991, Lead isotope study of early Chinese glasses, in Scientific Research in Early Chinese Glass--Proceedings of the Archaeometry of Glass Sessions of the 1984 International Symposium on Glass, 65-83, R. H. Brill, and J. H. Martin, eds., Corning Museum of Glass, Beijing.
buddha(1570)	Western Han	Unknown	18.444	15.656	38.488	0.8488	2.0868	Brill, R. H., I. L. Barnes, and E. C. Joel, 1991, Lead isotope study of early Chinese glasses, in Scientific Research in Early Chinese Glass--Proceedings of the Archaeometry of Glass Sessions of the 1984 International Symposium on Glass, 65-83, R. H. Brill, and J. H. Martin, eds., Corning Museum of Glass, Beijing.
glass bead	Western Han	Unknown	18.092	16.012	39.163	0.885	2.1622	Gan, F., 2005, 中国古代玻璃技术的发展 Zhongguo gudai boli jishu de fazhan: Shanghai, Shanghai Science and Technology Press.
Glass	Western Han	Unprovenanced collection	17.401	15.4747	38.139	0.8893	2.19177	Gan, F., 2005, 中国古代玻璃技术的发展 Zhongguo gudai boli jishu de fazhan: Shanghai, Shanghai Science and Technology Press.
Glass	Western Han	Unprovenanced collection	18.016	15.5865	38.097	0.86515	2.11462	Gan, F., 2005, 中国古代玻璃技术的发展 Zhongguo gudai boli jishu de fazhan: Shanghai, Shanghai Science and Technology Press.
Glass	Western Han	Unprovenanced collection	18.03	15.6239	38.308	0.86655	2.12468	Gan, F., 2005, 中国古代玻璃技术的发展 Zhongguo gudai boli jishu de fazhan: Shanghai, Shanghai Science and Technology Press.
Glass	Western Han	Unprovenanced collection	17.663	15.5411	38.6481	0.87987	2.18808	Gan, F., 2005, 中国古代玻璃技术的发展 Zhongguo gudai boli jishu de fazhan: Shanghai, Shanghai Science and Technology Press.
Glass	Western Han	Unprovenanced collection	17.409	15.481	38.1748	0.88925	2.19282	Gan, F., 2005, 中国古代玻璃技术的发展 Zhongguo gudai boli jishu de fazhan: Shanghai, Shanghai Science and Technology Press.
Glass	Western Han	Unprovenanced collection	17.738	15.5128	38.7102	0.87455	2.18233	Gan, F., 2005, 中国古代玻璃技术的发展 Zhongguo gudai boli jishu de fazhan: Shanghai, Shanghai Science and Technology Press.
Glass	Western Han	Unprovenanced collection	16.44	15.2553	36.6612	0.92794	2.23	Gan, F., 2005, 中国古代玻璃技术的发展 Zhongguo gudai boli jishu de fazhan: Shanghai, Shanghai Science and Technology Press.
Glass	Western Han	Unprovenanced collection	16.334	15.2092	36.5352	0.93114	2.23676	Gan, F., 2005, 中国古代玻璃技术的发展 Zhongguo gudai boli jishu de fazhan: Shanghai, Shanghai Science and Technology Press.
Glass	Western Han	Unprovenanced collection	23.587	16.4366	43.1378	0.69685	1.82888	Gan, F., 2005, 中国古代玻璃技术的发展 Zhongguo gudai boli jishu de fazhan: Shanghai, Shanghai Science and Technology Press.
Glass	Western Han	Unprovenanced collection	23.026	16.3641	42.7657	0.71068	1.85728	Gan, F., 2005, 中国古代玻璃技术的发展 Zhongguo gudai boli jishu de fazhan: Shanghai, Shanghai Science and Technology Press.
Glass	Western Han	Unprovenanced collection	39.708	32.0054	80.5076	0.80602	2.02749	Gan, F., 2005, 中国古代玻璃技术的发展 Zhongguo gudai boli jishu de fazhan: Shanghai, Shanghai Science and Technology Press.
Glass	Western Han	Unprovenanced collection	42.845	30.27	79.1887	0.7065	1.84826	Gan, F., 2005, 中国古代玻璃技术的发展 Zhongguo gudai boli jishu de fazhan: Shanghai, Shanghai Science and Technology Press.
Glass	Han	Unprovenanced collection	18.62	15.7674	39.1504	0.8468	2.1026	Gan, F., 2005, 中国古代玻璃技术的发展 Zhongguo gudai boli jishu de fazhan: Shanghai, Shanghai Science and Technology Press.
Glass	Han	Unprovenanced collection	18.54	15.7089	38.8394	0.8473	2.0949	Gan, F., 2005, 中国古代玻璃技术的发展 Zhongguo gudai boli jishu de fazhan: Shanghai, Shanghai Science and Technology Press.
Glass	Han	Unprovenanced collection	18.23	15.5921	38.819	0.8553	2.1294	Gan, F., 2005, 中国古代玻璃技术的发展 Zhongguo gudai boli jishu de fazhan: Shanghai, Shanghai Science and Technology Press.
Glass	Han	Unprovenanced collection	18.58	15.7317	38.9864	0.8467	2.0983	Gan, F., 2005, 中国古代玻璃技术的发展 Zhongguo gudai boli jishu de fazhan: Shanghai, Shanghai Science and Technology Press.
Glass	Han	Unprovenanced collection	16.41	15.2564	36.4171	0.9297	2.2192	Gan, F., 2005, 中国古代玻璃技术的发展 Zhongguo gudai boli jishu de fazhan: Shanghai, Shanghai Science and Technology Press.
Glass	Han	Unprovenanced collection	17.13	15.3776	37.4342	0.8977	2.1853	Gan, F., 2005, 中国古代玻璃技术的发展 Zhongguo gudai boli jishu de fazhan: Shanghai, Shanghai Science and Technology Press.
Glass	Han	Unprovenanced collection	18.66	15.736	39.074	0.8433	2.094	Gan, F., 2005, 中国古代玻璃技术的发展 Zhongguo gudai boli jishu de fazhan: Shanghai, Shanghai Science and Technology Press.
Glass	Qin	Unprovenanced collection	22.45	16.146	43.2275	0.7192	1.9255	Gan, F., 2005, 中国古代玻璃技术的发展 Zhongguo gudai boli jishu de fazhan: Shanghai, Shanghai Science and Technology Press.
Glass	Han	Unprovenanced collection	17.65	15.5232	38.1346	0.8795	2.1606	Gan, F., 2005, 中国古代玻璃技术的发展 Zhongguo gudai boli jishu de fazhan: Shanghai, Shanghai Science and Technology Press.
Glass	Qin-Han	Unprovenanced collection	17.4	15.4895	38.1217	0.8902	2.1909	Gan, F., 2005, 中国古代玻璃技术的发展 Zhongguo gudai boli jishu de fazhan: Shanghai, Shanghai Science and Technology Press.
Glass	Qin-Han	Unprovenanced collection	16.62	15.332	36.9562	0.9225	2.2236	Gan, F., 2005, 中国古代玻璃技术的发展 Zhongguo gudai boli jishu de fazhan: Shanghai, Shanghai Science and Technology Press.
Glass	Qin-Han	Unprovenanced collection	25.13	16.6763	42.9673	0.6636	1.7098	Gan, F., 2005, 中国古代玻璃技术的发展 Zhongguo gudai boli jishu de fazhan: Shanghai, Shanghai Science and Technology Press.
Glass	Qin-Han	Unprovenanced collection	16.38	15.2645	36.7092	0.9319	2.2411	Gan, F., 2005, 中国古代玻璃技术的发展 Zhongguo gudai boli jishu de fazhan: Shanghai, Shanghai Science and Technology Press.
Glass	Qin-Han	Unprovenanced collection	16.32	15.2412	36.6988	0.9339	2.2487	Gan, F., 2005, 中国古代玻璃技术的发展 Zhongguo gudai boli jishu de fazhan: Shanghai, Shanghai Science and Technology Press.
Glass	Qin-Han	Unprovenanced collection	16.58	15.2602	35.8741	0.9204	2.1637	Gan, F., 2005, 中国古代玻璃技术的发展 Zhongguo gudai boli jishu de fazhan: Shanghai, Shanghai Science and Technology Press.
Glass	Qin-Han	Unprovenanced collection	18.98	15.7382	40.3211	0.8292	2.1244	Gan, F., 2005, 中国古代玻璃技术的发展 Zhongguo gudai boli jishu de fazhan: Shanghai, Shanghai Science and Technology Press.
Glass	Qin-Han	Unprovenanced collection	16.48	15.244	36.4422	0.925	2.2113	Gan, F., 2005, 中国古代玻璃技术的发展 Zhongguo gudai boli jishu de fazhan: Shanghai, Shanghai Science and Technology Press.
Glass	Han	Unprovenanced collection	18.05	15.6241	38.2118	0.8656	2.117	Gan, F., 2005, 中国古代玻璃技术的发展 Zhongguo gudai boli jishu de fazhan: Shanghai, Shanghai Science and Technology Press.
ear pendant	East Han to Three Kindoms	Chongqing	20.861	15.886	41.215	0.7615	1.9757	Gan et al 2016 Recent Advances in the scientific research on ancient glass and glaze P181
ear pendant	East Han to Three Kindoms	Chongqing	20.647	15.88	40.99	0.7691	1.9853	Gan et al 2016 Recent Advances in the scientific research on ancient glass and glaze P181
ear pendant	East Han to Three Kindoms	Chongqing	19.019	15.746	39.327	0.8279	2.0678	Gan et al 2016 Recent Advances in the scientific research on ancient glass and glaze P181
ear pendant	East Han to Three Kindoms	Chongqing	20.964	15.889	41.271	0.7579	1.9687	Gan et al 2016 Recent Advances in the scientific research on ancient glass and glaze P181
ear pendant	East Han to Three Kindoms	Chongqing	20.752	15.873	41.061	0.7649	1.9787	Gan et al 2016 Recent Advances in the scientific research on ancient glass and glaze P181
ear pendant	East Han to Three Kindoms	Chongqing	20.741	15.881	41.04	0.7657	1.9787	Gan et al 2016 Recent Advances in the scientific research on ancient glass and glaze P181
ear pendant	East Han to Three Kindoms	Chongqing	17.775	15.525	38.492	0.8734	2.1655	Gan et al 2016 Recent Advances in the scientific research on ancient glass and glaze P181
eye bead	East Han to Three Kindoms	Chongqing	16.867	15.351	37.123	0.9101	2.201	Gan et al 2016 Recent Advances in the scientific research on ancient glass and glaze P181
Tien Lung, pigment	Western Wei dynasty (535-557 c.E.)	Shanxi	22.5785	16.2843	44.7056	0.72123	1.98001	Brill, R. H., C. Felker-Dennis, H. Shirahata, and E. C. Joel, 1997, Lead isotope analyses of some Chinese and Central Asian pigments: International Conference on the Conservation of Grotto sites, p. 369-378.
Tien Lung, pigment	Western Wei dynasty (535-557 c.E.)	Shanxi	22.1631	16.2072	44.4971	0.73127	2.00771	Brill, R. H., C. Felker-Dennis, H. Shirahata, and E. C. Joel, 1997, Lead isotope analyses of some Chinese and Central Asian pigments: International Conference on the Conservation of Grotto sites, p. 369-378.
Tien Lung, pigment	Western Wei dynasty (535-557 c.E.)	Shanxi	21.5054	16.1174	43.2258	0.74946	2.01	Brill, R. H., C. Felker-Dennis, H. Shirahata, and E. C. Joel, 1997, Lead isotope analyses of some Chinese and Central Asian pigments: International Conference on the Conservation of Grotto sites, p. 369-378.
Tien Lung, pigment	Western Wei dynasty (535-557 c.E.)	Shanxi	20.5846	15.9951	42.9469	0.77704	2.08636	Brill, R. H., C. Felker-Dennis, H. Shirahata, and E. C. Joel, 1997, Lead isotope analyses of some Chinese and Central Asian pigments: International Conference on the Conservation of Grotto sites, p. 369-378.
Tien Lung, pigment	Western Wei dynasty (535-557 c.E.)	Shanxi	20.5297	15.9682	42.7781	0.77781	2.08372	Brill, R. H., C. Felker-Dennis, H. Shirahata, and E. C. Joel, 1997, Lead isotope analyses of some Chinese and Central Asian pigments: International Conference on the Conservation of Grotto sites, p. 369-378.
Tien Lung, pigment	Western Wei dynasty (535-557 c.E.)	Shanxi	20.4082	15.9753	42.6378	0.78279	2.08925	Brill, R. H., C. Felker-Dennis, H. Shirahata, and E. C. Joel, 1997, Lead isotope analyses of some Chinese and Central Asian pigments: International Conference on the Conservation of Grotto sites, p. 369-378.
Tien Lung, pigment	Western Wei dynasty (535-557 c.E.)	Shanxi	20.012	15.9147	41.8737	0.79526	2.09243	Brill, R. H., C. Felker-Dennis, H. Shirahata, and E. C. Joel, 1997, Lead isotope analyses of some Chinese and Central Asian pigments: International Conference on the Conservation of Grotto sites, p. 369-378.
Japanese and Chinese glasses	Song	China	18.546	15.727	38.9707	0.848	2.1013	Brill, R. H., K. Yamasaki, I. L. Barnes, K. J. R. Rosman, and M. Diaz, 1979, Lead Isotopes in Some Japanese and Chinese Glasses, Ars Orientalis, 11, 87-109.
Glass	Song	Henan	17.43	15.43	47.0488	0.8854	2.6993	Gan, F., 2005, 中国古代玻璃技术的发展 Zhongguo gudai boli jishu de fazhan: Shanghai, Shanghai Science and Technology Press.
Glass	Song	Henan	18.18	16.01	39.5415	0.881	2.175	Gan, F., 2005, 中国古代玻璃技术的发展 Zhongguo gudai boli jishu de fazhan: Shanghai, Shanghai Science and Technology Press.
Glass	Song	Henan	17.74	15.72	38.5366	0.8864	2.1723	Gan, F., 2005, 中国古代玻璃技术的发展 Zhongguo gudai boli jishu de fazhan: Shanghai, Shanghai Science and Technology Press.
Glass	Song	Henan	17.87	15.58	38.19	0.8717	2.1371	Gan, F., 2005, 中国古代玻璃技术的发展 Zhongguo gudai boli jishu de fazhan: Shanghai, Shanghai Science and Technology Press.
Glass	Tang	Shaaxi	18.02	15.56	38.3195	0.8637	2.1265	Gan, F., 2005, 中国古代玻璃技术的发展 Zhongguo gudai boli jishu de fazhan: Shanghai, Shanghai Science and Technology Press.
glass egg	Song	Unknown	17.434	15.486	38.097	0.8883	2.1852	Gan, F., 2005, 中国古代玻璃技术的发展 Zhongguo gudai boli jishu de fazhan: Shanghai, Shanghai Science and Technology Press.
glass bottle	Song	Unknown	18.179	15.655	38.75	0.8612	2.1316	Gan, F., 2005, 中国古代玻璃技术的发展 Zhongguo gudai boli jishu de fazhan: Shanghai, Shanghai Science and Technology Press.
glaze	Song	Unknown	17.743	15.546	38.778	0.8762	2.1856	Gan, F., 2005, 中国古代玻璃技术的发展 Zhongguo gudai boli jishu de fazhan: Shanghai, Shanghai Science and Technology Press.
glass piece	Song	Unknown	17.873	15.58	38.196	0.8717	2.1371	Gan, F., 2005, 中国古代玻璃技术的发展 Zhongguo gudai boli jishu de fazhan: Shanghai, Shanghai Science and Technology Press.
Glaze	Ming	Unprovenanced collection	18.51	15.702	38.7377	0.8483	2.0928	Gan, F., 2005, 中国古代玻璃技术的发展 Zhongguo gudai boli jishu de fazhan: Shanghai, Shanghai Science and Technology Press.
Glaze	Ming	Unprovenanced collection	18.53	15.6504	38.6258	0.8446	2.0845	Gan, F., 2005, 中国古代玻璃技术的发展 Zhongguo gudai boli jishu de fazhan: Shanghai, Shanghai Science and Technology Press.
Glaze	Ming	Unprovenanced collection	18.56	15.6925	38.7551	0.8455	2.0881	Gan, F., 2005, 中国古代玻璃技术的发展 Zhongguo gudai boli jishu de fazhan: Shanghai, Shanghai Science and Technology Press.
Glaze	Ming	Unprovenanced collection	18.49	15.6629	38.6127	0.8471	2.0883	Gan, F., 2005, 中国古代玻璃技术的发展 Zhongguo gudai boli jishu de fazhan: Shanghai, Shanghai Science and Technology Press.
Glaze	Ming	Unprovenanced collection	18.53	15.6801	38.6981	0.8462	2.0884	Gan, F., 2005, 中国古代玻璃技术的发展 Zhongguo gudai boli jishu de fazhan: Shanghai, Shanghai Science and Technology Press.
Glaze	Ming	Unprovenanced collection	18.32	15.4969	38.2485	0.8459	2.0878	Gan, F., 2005, 中国古代玻璃技术的发展 Zhongguo gudai boli jishu de fazhan: Shanghai, Shanghai Science and Technology Press.
Glass	Tang to Qing	Unprovenanced collection	17.5979	15.5245	38.3483	0.88218	2.17914	Barnes, I. L., R. H. Brill, and C. E. Deal, 1986, 中国早期玻璃的铅同位素研究 Zhongguo zaoqi boli de qiantongweisu yanjiu, in 1984 International Conference of Glass, 36-46, F. Gan, ed., Zhongguo Jianzhu Gongye Chubanse, Beijing.
Glass	Tang to Qing	Unprovenanced collection	21.6277	15.9089	46.33	0.73558	2.14216	Barnes, I. L., R. H. Brill, and C. E. Deal, 1986, 中国早期玻璃的铅同位素研究 Zhongguo zaoqi boli de qiantongweisu yanjiu, in 1984 International Conference of Glass, 36-46, F. Gan, ed., Zhongguo Jianzhu Gongye Chubanse, Beijing.
Glass	Tang to Qing	Unprovenanced collection	17.4981	15.483	37.9888	0.88484	2.17102	Barnes, I. L., R. H. Brill, and C. E. Deal, 1986, 中国早期玻璃的铅同位素研究 Zhongguo zaoqi boli de qiantongweisu yanjiu, in 1984 International Conference of Glass, 36-46, F. Gan, ed., Zhongguo Jianzhu Gongye Chubanse, Beijing.
Glass	Tang to Qing	Unprovenanced collection	18.0496	15.6183	38.6338	0.8653	2.14043	Barnes, I. L., R. H. Brill, and C. E. Deal, 1986, 中国早期玻璃的铅同位素研究 Zhongguo zaoqi boli de qiantongweisu yanjiu, in 1984 International Conference of Glass, 36-46, F. Gan, ed., Zhongguo Jianzhu Gongye Chubanse, Beijing.
Glass	Tang to Qing	Unprovenanced collection	18.4922	15.6377	38.5434	0.84564	2.08431	Barnes, I. L., R. H. Brill, and C. E. Deal, 1986, 中国早期玻璃的铅同位素研究 Zhongguo zaoqi boli de qiantongweisu yanjiu, in 1984 International Conference of Glass, 36-46, F. Gan, ed., Zhongguo Jianzhu Gongye Chubanse, Beijing.
Glass	Tang to Qing	Unprovenanced collection	18.4047	15.6471	38.4864	0.85017	2.09112	Barnes, I. L., R. H. Brill, and C. E. Deal, 1986, 中国早期玻璃的铅同位素研究 Zhongguo zaoqi boli de qiantongweisu yanjiu, in 1984 International Conference of Glass, 36-46, F. Gan, ed., Zhongguo Jianzhu Gongye Chubanse, Beijing.
Glass	Tang to Qing	Unprovenanced collection	18.8498	15.7143	39.1996	0.83366	2.07958	Barnes, I. L., R. H. Brill, and C. E. Deal, 1986, 中国早期玻璃的铅同位素研究 Zhongguo zaoqi boli de qiantongweisu yanjiu, in 1984 International Conference of Glass, 36-46, F. Gan, ed., Zhongguo Jianzhu Gongye Chubanse, Beijing.
Glass	Tang to Qing	Unprovenanced collection	18.4104	15.638	38.4103	0.84941	2.08633	Barnes, I. L., R. H. Brill, and C. E. Deal, 1986, 中国早期玻璃的铅同位素研究 Zhongguo zaoqi boli de qiantongweisu yanjiu, in 1984 International Conference of Glass, 36-46, F. Gan, ed., Zhongguo Jianzhu Gongye Chubanse, Beijing.
Glass	Tang to Qing	Unprovenanced collection	18.4441	15.6559	38.4883	0.84883	2.08676	Barnes, I. L., R. H. Brill, and C. E. Deal, 1986, 中国早期玻璃的铅同位素研究 Zhongguo zaoqi boli de qiantongweisu yanjiu, in 1984 International Conference of Glass, 36-46, F. Gan, ed., Zhongguo Jianzhu Gongye Chubanse, Beijing.
Glass	Unknown	China	17.55	15.5247	38.4871	0.8846	2.193	Gan, F., 2005, 中国古代玻璃技术的发展 Zhongguo gudai boli jishu de fazhan: Shanghai, Shanghai Science and Technology Press. P109
Glass	Unknown	China	17.57	15.5319	38.5468	0.884	2.1939	Gan, F., 2005, 中国古代玻璃技术的发展 Zhongguo gudai boli jishu de fazhan: Shanghai, Shanghai Science and Technology Press. P109
Glass	Unknown	China	17.57	15.5354	38.4818	0.8842	2.1902	Gan, F., 2005, 中国古代玻璃技术的发展 Zhongguo gudai boli jishu de fazhan: Shanghai, Shanghai Science and Technology Press. P109
Glass	Unknown	China	17.41	15.462	38.29	0.88811	2.19931	Gan, F., 2005, 中国古代玻璃技术的发展 Zhongguo gudai boli jishu de fazhan: Shanghai, Shanghai Science and Technology Press. P109
Early Period Glasses	Unknown	jiangsu	17.9115	15.5384	38.9826	0.86751	2.1764	Brill et al. Lead isotope studies of early Chinese glasses, in Scientific research in early Chinese glass
Early Period Glasses	Unknown	Jiangsu	21.5193	15.9867	42.0637	0.7429	1.9547	Brill et al. Lead isotope studies of early Chinese glasses, in Scientific research in early Chinese glass
Yungang, pigment	Unknown	Shanxi	18.6185	15.703	38.9842	0.84341	2.09384	Brill, R. H., C. Felker-Dennis, H. Shirahata, and E. C. Joel, 1997, Lead isotope analyses of some Chinese and Central Asian pigments: International Conference on the Conservation of Grotto sites, p. 369-378.
Yungang, pigment	Unknown	Shanxi	18.5805	15.6836	38.9212	0.84409	2.09474	Brill, R. H., C. Felker-Dennis, H. Shirahata, and E. C. Joel, 1997, Lead isotope analyses of some Chinese and Central Asian pigments: International Conference on the Conservation of Grotto sites, p. 369-378.
Yungang, pigment	Unknown	Shanxi	18.3016	15.5675	38.2839	0.85061	2.09183	Brill, R. H., C. Felker-Dennis, H. Shirahata, and E. C. Joel, 1997, Lead isotope analyses of some Chinese and Central Asian pigments: International Conference on the Conservation of Grotto sites, p. 369-378.
Yungang, pigment	Unknown	Shanxi	18.1554	15.5982	38.5661	0.85915	2.12422	Brill, R. H., C. Felker-Dennis, H. Shirahata, and E. C. Joel, 1997, Lead isotope analyses of some Chinese and Central Asian pigments: International Conference on the Conservation of Grotto sites, p. 369-378.
Yungang, pigment	Unknown	Shanxi	17.2891	15.4267	37.6281	0.89228	2.17641	Brill, R. H., C. Felker-Dennis, H. Shirahata, and E. C. Joel, 1997, Lead isotope analyses of some Chinese and Central Asian pigments: International Conference on the Conservation of Grotto sites, p. 369-378.
Yungang, pigment	Unknown	Shanxi	17.1585	15.3984	37.4681	0.89742	2.18364	Brill, R. H., C. Felker-Dennis, H. Shirahata, and E. C. Joel, 1997, Lead isotope analyses of some Chinese and Central Asian pigments: International Conference on the Conservation of Grotto sites, p. 369-378.
Yungang, pigment	Unknown	Shanxi	17.1497	15.3984	37.4606	0.89788	2.18433	Brill, R. H., C. Felker-Dennis, H. Shirahata, and E. C. Joel, 1997, Lead isotope analyses of some Chinese and Central Asian pigments: International Conference on the Conservation of Grotto sites, p. 369-378.
Yungang, pigment	Unknown	Shanxi	17.1703	15.4239	37.5496	0.89829	2.18689	Brill, R. H., C. Felker-Dennis, H. Shirahata, and E. C. Joel, 1997, Lead isotope analyses of some Chinese and Central Asian pigments: International Conference on the Conservation of Grotto sites, p. 369-378.
3450 cicada, turbid green	Unknown	Unknown	17.6121	15.5246	38.1079	0.88147	2.16373	Brill, R. H., and H. Shirahata, 2009, The second Kazuo Yamasaki TC-17 Lecture on Asian glass: recent lead-isotope analyses of some Asian glasses with remarks on Strontium-isotope Analyses, in Ancient glass research along the silk road, 149-164, F. Gan, R. H. Brill, and S. Tian, eds., World Scientific Publishing Co. Pte. Ltd., Singapore.
3451 cicada, turbid white	Unknown	Unknown	22.3239	16.1191	42.7847	0.722056	1.91654	Brill, R. H., and H. Shirahata, 2009, The second Kazuo Yamasaki TC-17 Lecture on Asian glass: recent lead-isotope analyses of some Asian glasses with remarks on Strontium-isotope Analyses, in Ancient glass research along the silk road, 149-164, F. Gan, R. H. Brill, and S. Tian, eds., World Scientific Publishing Co. Pte. Ltd., Singapore.
3452 cicada, turbid white	Unknown	Unknown	20.3749	15.8553	41.2822	0.778176	2.02613	Brill, R. H., and H. Shirahata, 2009, The second Kazuo Yamasaki TC-17 Lecture on Asian glass: recent lead-isotope analyses of some Asian glasses with remarks on Strontium-isotope Analyses, in Ancient glass research along the silk road, 149-164, F. Gan, R. H. Brill, and S. Tian, eds., World Scientific Publishing Co. Pte. Ltd., Singapore.
2357 molded inlay, dk. blue	Unknown	Unknown	16.412	15.2223	36.3615	0.92751	2.21554	Brill, R. H., and H. Shirahata, 2009, The second Kazuo Yamasaki TC-17 Lecture on Asian glass: recent lead-isotope analyses of some Asian glasses with remarks on Strontium-isotope Analyses, in Ancient glass research along the silk road, 149-164, F. Gan, R. H. Brill, and S. Tian, eds., World Scientific Publishing Co. Pte. Ltd., Singapore.
2358 molded inlay, dk. blue	Unknown	Unknown	16.3819	15.1826	36.2328	0.926789	2.21176	Brill, R. H., and H. Shirahata, 2009, The second Kazuo Yamasaki TC-17 Lecture on Asian glass: recent lead-isotope analyses of some Asian glasses with remarks on Strontium-isotope Analyses, in Ancient glass research along the silk road, 149-164, F. Gan, R. H. Brill, and S. Tian, eds., World Scientific Publishing Co. Pte. Ltd., Singapore.
3459 biconical bead, It. blue	Unknown	Unknown	16.223	15.1497	35.9444	0.933844	2.21565	Brill, R. H., and H. Shirahata, 2009, The second Kazuo Yamasaki TC-17 Lecture on Asian glass: recent lead-isotope analyses of some Asian glasses with remarks on Strontium-isotope Analyses, in Ancient glass research along the silk road, 149-164, F. Gan, R. H. Brill, and S. Tian, eds., World Scientific Publishing Co. Pte. Ltd., Singapore.
3461 eye bead, dk. green	Unknown	Unknown	16.218	15.2113	36.4351	0.93793	2.24659	Brill, R. H., and H. Shirahata, 2009, The second Kazuo Yamasaki TC-17 Lecture on Asian glass: recent lead-isotope analyses of some Asian glasses with remarks on Strontium-isotope Analyses, in Ancient glass research along the silk road, 149-164, F. Gan, R. H. Brill, and S. Tian, eds., World Scientific Publishing Co. Pte. Ltd., Singapore.
[truncated: 676 more rows]
